# Supplementary material for: Deducing genotypes for loci of interest from SNP array data via haplotype sharing, demonstrated for apple and cherry
Source: PLoS One. 2023 Feb 7;18(2):e0272888. doi: 10.1371/journal.pone.0272888 (PMC9904487; doi:10.1371/journal.pone.0272888)
Supplement: S1 Table — Details are provided on each SNP’s name, NCBI dbSNP accession identifier, linkage group and genetic position, haploblock, and chromosome and physical position. For apple, details were extracted from Vanderzande et al. (2019)*. For sweet cherry, SNP name and identifier and physical chromosome and position were extracted from Vanderzande et al. (2020); genetic position and haploblock were extracted from Vanderzande et al. (2019)*. *Dataset available at https://www.rosaceae.org/publication_datasets, accession number tfGDR1038. (XLSX) [file pone.0272888.s001.xlsx]

## Sheet: ReadMe
S1 Tables: SNPs included in the study. Details are provided on each SNP’s name, NCBI dbSNP accession identifier, linkage group and genetic position, haploblock, and chromosome and physical position. For apple, details were extracted from Vanderzande et al. (2019)*. For sweet cherry, SNP name and identifier and physical chromosome and position were extracted from Vanderzande et al. (2020); genetic…
For paper:
Deducing genotypes for loci of interest from SNP array data via haplotype sharing, demonstrated for apple and cherry
by Alexander Schaller, Stijn Vanderzande, Cameron Peace

## Sheet: Apple chr 3 - GD12
SNP name	NCBI dbSNP accession	Linkage Group	Genetic Position (cM)	Haploblock	Physical Chromosome	Physical Position (bp)
RosBREEDSNP_SNP_AG_17417078_Lg6_RosCOS414_MAF10_553681_exon1	ss475878607	3	0	HB-03-1	3	5559
RosBREEDSNP_SNP_CA_17413085_Lg6_RosCOS414_MAF30_491701_exon2	ss475878606	3	0	HB-03-1	3	9552
RosBREEDSNP_SNP_TG_17369578_Lg6_RosCOS414_MAF40_MDP0000305054_exon1	ss475878601	3	0	HB-03-1	3	52090
RosBREEDSNP_SNP_AC_693011_Lg3_RosCOS2149_MAF50_30133_exon2	ss475877464	3	0	HB-03-1	3	107441
RosBREEDSNP_SNP_CT_705112_Lg3_RosCOS2149_MAF30_1661159_exon2	ss475877465	3	0	HB-03-1	3	119308
RosBREEDSNP_SNP_AG_708042_Lg3_RosCOS2149_MAF40_270922_exon1	ss475877466	3	0	HB-03-1	3	122275
RosBREEDSNP_SNP_TC_713508_Lg3_RosCOS2149_MAF20_1645354_exon1	ss475877467	3	0	HB-03-1	3	127287
RosBREEDSNP_SNP_CT_721363_Lg3_RosCOS2149_MAF30_887355_exon2	ss475877469	3	0	HB-03-1	3	135134
RosBREEDSNP_SNP_GA_744263_Lg3_RosCOS2149_MAF10_476168_exon1	ss475877471	3	0	HB-03-1	3	150294
RosBREEDSNP_SNP_AG_766362_Lg3_RosCOS2149_MAF10_MDP0000296400_exon6	ss475877472	3	0	HB-03-1	3	176806
RosBREEDSNP_SNP_CT_982733_Lg3_00506_MAF30_MDP0000198677_exon1	ss475877473	3	0.681	HB-03-2	3	410495
RosBREEDSNP_SNP_AG_1024417_Lg3_00506_MAF20_MDP0000302259_exon1	ss475877480	3	1.102	HB-03-2	3	478417
GDsnp00506	ss475882682	3	1.102	HB-03-2	3	483830
RosBREEDSNP_SNP_AG_1035920_Lg3_00506_MAF50_MDP0000302258_exon1	ss475877481	3	1.102	HB-03-2	3	489928
RosBREEDSNP_SNP_CA_1101058_Lg3_00866_MAF40_1635871_exon1	ss475877483	3	1.102	HB-03-3	3	573005
RosBREEDSNP_SNP_CA_1105743_Lg3_00866_MAF20_1662285_exon1	ss475877484	3	1.102	HB-03-3	3	577685
RosBREEDSNP_SNP_GT_1107969_Lg3_00866_MAF30_1670927_exon2	ss475877485	3	1.102	HB-03-3	3	579911
RosBREEDSNP_SNP_AG_1122860_Lg3_00866_MAF20_422432_exon2	ss475877488	3	1.102	HB-03-3	3	591741
RosBREEDSNP_SNP_AG_1131825_Lg3_00866_MAF50_MDP0000151511_exon2	ss475877489	3	1.102	HB-03-3	3	600705
RosBREEDSNP_SNP_TC_1142062_Lg3_00866_MAF50_MDP0000268101_exon2	ss475883713	3	1.102	HB-03-3	3	620274
GDsnp00866	ss475882683	3	1.102	HB-03-3	3	622073
RosBREEDSNP_SNP_GA_17380823_Lg6_RosCOS414_MAF20_1680701_exon1	ss475878604	3	1.102	HB-03-3	11	19562
RosBREEDSNP_SNP_GA_1607374_Lg3_EH034548_MAF20_1638462_exon1	ss475877492	3	1.102	HB-03-4	3	multihit
RosBREEDSNP_SNP_CA_1646354_Lg3_EH034548_MAF50_1686875_exon1	ss475877495	3	1.102	HB-03-4	3	1073486
RosBREEDSNP_SNP_CA_1756840_Lg3_EB140229_MAF10_1669448_exon1	ss475877499	3	1.436	HB-03-4	3	1182455
RosBREEDSNP_SNP_GA_1759940_Lg3_EB140229_MAF40_751059_exon1	ss475877500	3	1.436	HB-03-4	3	1185595
RosBREEDSNP_SNP_CT_1948548_Lg3_RosCOS1698_MAF50_356611_exon4	ss475877502	3	1.996	HB-03-4	3	1377656
RosBREEDSNP_SNP_AG_1951063_Lg3_RosCOS1698_MAF40_482829_exon1	ss475883875	3	1.996	HB-03-4	3	1380865
RosBREEDSNP_SNP_CT_1954647_Lg3_RosCOS1698_MAF10_MDP0000482564_exon1	ss475877503	3	1.996	HB-03-4	3	1383799
RosBREEDSNP_SNP_GA_2462827_Lg3_RosCOS1398_MAF30_1667504_exon1	ss475877512	3	3.401	HB-03-5	3	1980724
RosBREEDSNP_SNP_CT_2599836_Lg3_02300_MAF10_MDP0000321933_exon2	ss475877519	3	3.401	HB-03-5	3	2111884
RosBREEDSNP_SNP_CT_2659646_Lg3_02300_MAF40_1678362_exon5	ss475877526	3	3.401	HB-03-5	3	2168058
RosBREEDSNP_SNP_AG_2627039_Lg3_02300_MAF20_MDP0000206447_exon4	ss475877524	3	3.401	HB-03-5	3	2178657
GDsnp02300	ss475882684	3	3.401	HB-03-5	3	2185983
RosBREEDSNP_SNP_TC_775434_Lg5_00460_MAF10_MDP0000214655_exon1	ss475878136	3	3.401	HB-03-5	3	2305042
RosBREEDSNP_SNP_GA_3814004_Lg3_00124_MAF20_MDP0000754021_exon3	ss475877528	3	5.398	HB-03-6	3	3134427
RosBREEDSNP_SNP_TC_3834966_Lg3_00124_MAF40_1646586_exon1	ss475877531	3	5.398	HB-03-6	3	3160967
RosBREEDSNP_SNP_GA_3879835_Lg3_00124_MAF10_761908_exon1	ss475877535	3	5.398	HB-03-6	3	3203112
GDsnp00124	ss475882685	3	5.398	HB-03-6	3	3225256
RosBREEDSNP_SNP_CT_4823608_Lg3_00276_MAF50_1672366_exon1	ss475877537	3	6.06	HB-03-7	3	3348750
RosBREEDSNP_SNP_TC_4825671_Lg3_00276_MAF20_1630049_exon6	ss475877538	3	6.06	HB-03-7	3	3350812
GDsnp00276	ss475882686	3	6.06	HB-03-7	3	3512608
RosBREEDSNP_SNP_GA_4958565_Lg3_MDP0000694489__MDP0000694489_exon1	ss475875877	3	6.06	HB-03-7	3	3529557
RosBREEDSNP_SNP_GA_5111953_Lg3_01957_MAF20_MDP0000389025_exon1	ss475883878	3	6.301	HB-03-8	3	3675300
RosBREEDSNP_SNP_TC_5147567_Lg3_01957_MAF40_369767_exon2	ss475877543	3	6.301	HB-03-9	3	3710378
RosBREEDSNP_SNP_TC_5155183_Lg3_01957_MAF10_1658875_exon4	ss475877544	3	6.301	HB-03-9	3	3717960
GDsnp01957	ss475882687	3	6.301	HB-03-9	3	3723343
RosBREEDSNP_SNP_CT_5919470_Lg3_01263_MAF10_MDP0000144728_exon3	ss475877548	3	7.189	HB-03-10	3	4495419
RosBREEDSNP_SNP_CT_5923532_Lg3_01263_MAF30_1677920_exon1	ss475877549	3	7.194	HB-03-10	3	4499475
GDsnp01263	ss475882688	3	7.735	HB-03-11	3	4525988
RosBREEDSNP_SNP_CA_5949706_Lg3_01263_MAF50_581465_exon1	ss475877554	3	7.735	HB-03-11	3	4529821
RosBREEDSNP_SNP_TC_5968340_Lg3_01263_MAF50_20343_exon1	ss475877555	3	7.735	HB-03-11	3	4548835
RosBREEDSNP_SNP_CA_6160259_Lg3_00073_MAF20_1653735_exon1	ss475883461	3	8.274	HB-03-11	3	4774446
RosBREEDSNP_SNP_GA_6162720_Lg3_00073_MAF20_1629415_exon4	ss475877556	3	8.274	HB-03-11	3	4776896
RosBREEDSNP_SNP_GA_6181881_Lg3_00073_MAF10_1646857_exon1	ss475877558	3	8.274	HB-03-11a	3	4807581
RosBREEDSNP_SNP_CA_6212477_Lg3_00073_MAF40_1667405_exon2	ss475883463	3	8.274	HB-03-11a	3	4837464
RosBREEDSNP_SNP_GA_6242616_Lg3_00073_MAF30_1679536_exon2	ss475877561	3	8.274	HB-03-11a	3	4867329
RosBREEDSNP_SNP_GA_6539382_Lg3_01921_MAF30_1666387_exon1	ss475877562	3	8.574	HB-03-11a	3	5160470
RosBREEDSNP_SNP_CT_6561113_Lg3_01921_MAF40_962276_exon1	ss475877565	3	8.574	HB-03-11a	3	5179007
RosBREEDSNP_SNP_AG_6588194_Lg3_01921_MAF10_MDP0000217309_exon3	ss475877569	3	8.791	HB-03-11a	3	5208105
RosBREEDSNP_SNP_CT_9987791_Lg9_02031_MAF20_1656683_exon2	ss475879399	3	9.522	HB-03-12	3	5591797
RosBREEDSNP_SNP_CT_7138274_Lg3_01493_MAF10_MDP0000137959_exon3	ss475877570	3	10.08	HB-03-12	3	5811182
RosBREEDSNP_SNP_AG_7146440_Lg3_01493_MAF20_MDP0000315272_exon4	ss475877572	3	10.08	HB-03-12	3	5818990
RosBREEDSNP_SNP_GA_7151129_Lg3_01493_MAF50_163326_exon3	ss475877573	3	10.08	HB-03-12	3	5823587
RosBREEDSNP_SNP_TC_7157009_Lg3_01493_MAF20_1685346_exon2	ss475877574	3	10.08	HB-03-12	3	5830685
RosBREEDSNP_SNP_GA_7168817_Lg3_01493_MAF10_1645648_exon1	ss475877575	3	10.08	HB-03-12a	3	5842577
RosBREEDSNP_SNP_AG_7171067_Lg3_01493_MAF50_357233_exon1	ss475877576	3	10.08	HB-03-12a	3	5844897
RosBREEDSNP_SNP_CT_7178316_Lg3_01493_MAF30_1666882_exon4	ss475877577	3	10.08	HB-03-12a	3	5852144
GDsnp01493	ss475882691	3	10.08	HB-03-12a	3	5853732
RosBREEDSNP_SNP_AG_7180717_Lg3_01493_MAF30_1637713_exon3	ss475877578	3	10.08	HB-03-12a	3	5854545
RosBREEDSNP_SNP_TG_8472706_Lg3_RosCOS3572_MAF10_MDP0000124769_exon1	ss475877579	3	14.668	HB-03-13	3	7019199
RosBREEDSNP_SNP_TC_8475399_Lg3_RosCOS3572_MAF50_MDP0000721948_exon1	ss475877580	3	14.678	HB-03-13	3	7021630
RosBREEDSNP_SNP_AG_8479706_Lg3_RosCOS3572_MAF20_261566_exon1	ss475877582	3	14.678	HB-03-13	3	7025937
RosBREEDSNP_SNP_CT_8503130_Lg3_RosCOS3572_MAF40_6179_exon1	ss475883880	3	14.678	HB-03-14	3	7072344
RosBREEDSNP_SNP_AG_8507285_Lg3_RosCOS3572_MAF20_793561_exon1	ss475877584	3	14.678	HB-03-14	3	7076499
RosBREEDSNP_SNP_CT_8516804_Lg3_RosCOS3572_MAF30_324882_exon1	ss475877586	3	14.678	HB-03-14	3	7086019
RosBREEDSNP_SNP_TG_9067048_Lg3_RosCOS449_MAF50_1654891_exon2	ss475877587	3	16.327	HB-03-15	3	7743489
RosBREEDSNP_SNP_CT_9091637_Lg3_RosCOS449_MAF40_1667685_exon1	ss475883816	3	16.401	HB-03-15	3	7763007
RosBREEDSNP_SNP_GT_9093756_Lg3_RosCOS449_MAF20_570407_exon1	ss475877589	3	16.401	HB-03-15	3	7765126
RosBREEDSNP_SNP_AG_9099550_Lg3_RosCOS449_MAF20_MDP0000194114_exon8	ss475877591	3	16.401	HB-03-15	3	7770922
RosBREEDSNP_SNP_TC_9101679_Lg3_RosCOS449_MAF30_519186_exon1	ss475877592	3	16.401	HB-03-15	3	7773051
RosBREEDSNP_SNP_TC_9104035_Lg3_RosCOS449_MAF40_MDP0000739342_exon1	ss475877593	3	16.401	HB-03-15	3	7775407
RosBREEDSNP_SNP_AG_9121744_Lg3_RosCOS449_MAF10_491206_exon2	ss475877594	3	16.821	HB-03-15	3	7803005
RosBREEDSNP_SNP_TC_9133355_Lg3_RosCOS449_MAF10_1679737_exon1	ss475883060	3	16.821	HB-03-15	3	7814615
RosBREEDSNP_SNP_CT_9446063_Lg3_02195_MAF20_1633815_exon6	ss475877595	3	16.821	HB-03-16	3	8129580
RosBREEDSNP_SNP_CT_9462180_Lg3_02195_MAF20_1637727_exon10	ss475877596	3	16.821	HB-03-16	3	8145697
RosBREEDSNP_SNP_CA_9464559_Lg3_02195_MAF10_1626126_exon1	ss475877597	3	16.821	HB-03-16	3	8148076
RosBREEDSNP_SNP_CT_9532664_Lg3_02195_MAF50_MDP0000680806_exon1	ss475877603	3	16.821	HB-03-16	3	8207940
RosBREEDSNP_SNP_AG_9544220_Lg3_02195_MAF50_1685314_exon2	ss475883061	3	16.821	HB-03-16	2	32591592
RosBREEDSNP_SNP_GA_9960040_Lg3_01990_MAF10_1682867_exon2	ss475877608	3	19.302	HB-03-17	3	8830743
GDsnp01990	ss475882693	3	19.302	HB-03-17	3	8836509
RosBREEDSNP_SNP_GA_9966749_Lg3_01990_MAF10_266458_exon1	ss475877609	3	19.302	HB-03-17	nohit	-
RosBREEDSNP_SNP_CA_10105269_Lg3_MDP0000160005_MAF20_MDP0000160005_exon1	ss475875878	3	19.95	HB-03-17	3	9106588
RosBREEDSNP_SNP_GT_10498941_Lg3_00194_MAF10_MDP0000276307_exon2	ss475877612	3	21.867	HB-03-18	3	9547472
RosBREEDSNP_SNP_TG_10518958_Lg3_00194_MAF10_109422_exon1	ss475877615	3	22.359	HB-03-18	3	9570017
RosBREEDSNP_SNP_CA_10537812_Lg3_00194_MAF30_436195_exon1	ss475877616	3	22.359	HB-03-18	3	9588627
RosBREEDSNP_SNP_TG_10540206_Lg3_00194_MAF20_346466_exon1	ss475877617	3	22.359	HB-03-18	3	9591020
RosBREEDSNP_SNP_CT_10663755_Lg3_00874_MAF40_MDP0000247488_exon4	ss475877619	3	23.627	HB-03-18	3	9744919
RosBREEDSNP_SNP_AC_10674505_Lg3_00874_MAF10_1678678_exon2	ss475877622	3	23.627	HB-03-18	11	11788749
RosBREEDSNP_SNP_GA_10707191_Lg3_00874_MAF50_1649316_exon1	ss475883054	3	23.627	HB-03-18	3	8985853
GDsnp00874	ss475882695	3	23.627	HB-03-18	3	8988931
GDsnp00194	ss475882694	3	24.567	HB-03-19	3	10012567
RosBREEDSNP_SNP_CT_28369155_Lg15_RosCOS3315_MAF10_MDP0000313629_exon3	ss475881537	3	24.567	HB-03-19	3	10285809
RosBREEDSNP_SNP_TC_28385293_Lg15_RosCOS3315_MAF10_1650912_exon1	ss475881538	3	24.567	HB-03-20	3	10315229
RosBREEDSNP_SNP_CT_28399563_Lg15_RosCOS3315_MAF30_254499_exon3	ss475881539	3	24.567	HB-03-20	nohit	-
RosBREEDSNP_SNP_CT_28411102_Lg15_RosCOS3315_MAF30_187882_exon1	ss475881542	3	24.567	HB-03-20	11	12341504
RosBREEDSNP_SNP_CA_28413370_Lg15_RosCOS3315_MAF50_368974_exon1	ss475881543	3	24.567	HB-03-20	nohit	-
RosBREEDSNP_SNP_TG_28405696_Lg15_RosCOS3315_MAF20_MDP0000543782_exon2	ss475881541	3	24.567	HB-03-20	multihit	-
RosBREEDSNP_SNP_AG_28402636_Lg15_RosCOS3315_MAF20_467121_exon1	ss475881540	3	24.567	HB-03-20	nohit	-
RosBREEDSNP_SNP_CT_11552808_Lg3_02220_MAF20_MDP0000197315_exon2	ss475877628	3	25.534	HB-03-21	3	10893342
GDsnp02220	ss475882696	3	25.534	HB-03-21	3	10894433
RosBREEDSNP_SNP_TC_11572647_Lg3_02220_MAF50_MDP0000570186_exon1	ss475877629	3	25.534	HB-03-21	3	10913280
RosBREEDSNP_SNP_CT_11933435_Lg3_01885_MAF20_MDP0000884780_exon1	ss475877631	3	26.948	HB-03-22	3	11237485
RosBREEDSNP_SNP_AG_11949117_Lg3_01885_MAF20_1678957_exon1	ss475877632	3	26.948	HB-03-22	3	11256851
RosBREEDSNP_SNP_TG_11994788_Lg3_01885_MAF30_511837_exon1	ss475877634	3	26.948	HB-03-22	3	11303336
GDsnp02020	ss475882698	3	26.948	HB-03-23	3	12178075
RosBREEDSNP_SNP_GA_12760479_Lg3_02020_MAF50_1633838_exon4	ss475877641	3	26.948	HB-03-23	3	12205779
RosBREEDSNP_SNP_CT_13512352_Lg3_57248__57248_exon1	ss475875880	3	26.948	HB-03-23	3	12809930
RosBREEDSNP_SNP_GA_14445035_Lg3_01124_MAF50_530134_exon1	ss475877642	3	29.478	HB-03-24	3	13517207
RosBREEDSNP_SNP_TC_14450622_Lg3_01124_MAF30_1643213_exon2	ss475877643	3	29.478	HB-03-24	3	13522804
RosBREEDSNP_SNP_GA_14457107_Lg3_01124_MAF40_MDP0000155390_exon1	ss475877644	3	29.478	HB-03-24	3	13529300
RosBREEDSNP_SNP_CT_15326762_Lg3_02546_MAF30_119640_exon1	ss475877647	3	31.281	HB-03-25	3	14510617
RosBREEDSNP_SNP_GA_15329250_Lg3_02546_MAF20_MDP0000316658_exon2	ss475877648	3	31.286	HB-03-25	3	14513103
GDsnp02546	ss475882700	3	31.58	HB-03-25	nohit	-
RosBREEDSNP_SNP_AG_15369623_Lg3_02546_MAF40_1618444_exon2	ss475877651	3	31.58	HB-03-25	nohit	-
RosBREEDSNP_SNP_AG_16704372_Lg3_14441__14441_exon1	ss475875881	3	34.087	HB-03-26	3	16553197
RosBREEDSNP_SNP_TC_16704383_Lg3_14441_MAF20_14441_exon1	ss475875882	3	34.087	HB-03-26	3	16553208
RosBREEDSNP_SNP_TG_16704479_Lg3_14441_MAF40_14441_exon1	ss475875883	3	34.087	HB-03-26	3	16553304
RosBREEDSNP_SNP_AC_16948009_Lg3_00921_MAF50_1682392_exon1	ss475877653	3	34.087	HB-03-26a	3	16817860
GDsnp00921	ss475882701	3	34.087	HB-03-27	3	16844782
RosBREEDSNP_SNP_AC_16984030_Lg3_00921_MAF10_521984_exon1	ss475877656	3	34.087	HB-03-27	3	16845301
RosBREEDSNP_SNP_AG_16988161_Lg3_00921_MAF20_MDP0000188581_exon2	ss475877657	3	34.087	HB-03-27	3	16849461
RosBREEDSNP_SNP_CT_18349278_Lg3_02690_MAF30_523568_exon1	ss475877659	3	34.087	HB-03-27	3	17318474
RosBREEDSNP_SNP_CA_18361183_Lg3_02690_MAF10_MDP0000150467_exon13	ss475877660	3	34.087	HB-03-27	3	17338844
GDsnp02690	ss475882702	3	34.087	HB-03-27	3	17342347
RosBREEDSNP_SNP_GA_18396097_Lg3_02690_MAF30_MDP0000659822_exon2	ss475877662	3	34.087	HB-03-27	3	17367029
RosBREEDSNP_SNP_CT_18399291_Lg3_02690_MAF20_MDP0000659822_exon1	ss475883017	3	34.087	HB-03-27	3	17370222
RosBREEDSNP_SNP_GA_18978889_Lg3_02804_MAF50_501695_exon2	ss475877668	3	34.087	HB-03-27	3	18155208
GDsnp02804	ss475882704	3	34.087	HB-03-28	3	18158259
RosBREEDSNP_SNP_CT_18985206_Lg3_02804_MAF20_1651860_exon1	ss475877669	3	34.089	HB-03-28	3	18161527
RosBREEDSNP_SNP_TC_8877299_Lg10_RosCOS3083_MAF40_908323_exon1	ss475879667	3	34.391	HB-03-28	3	19051535
RosBREEDSNP_SNP_CT_8837769_Lg10_RosCOS3083_MAF20_800024_exon1	ss475879663	3	34.403	HB-03-28	3	19085439
RosBREEDSNP_SNP_AG_8853755_Lg10_RosCOS3083_MAF20_MDP0000252638_exon3	ss475879666	3	34.717	HB-03-28	3	19101450
GDsnp02644	ss475882705	3	35.92	HB-03-29	0	19806812
RosBREEDSNP_SNP_GA_23260505_Lg3_snpEB148130_MAF20_MDP0000312744_exon2	ss475877676	3	36.682	HB-03-30a	3	22346360
RosBREEDSNP_SNP_CA_23267095_Lg3_snpEB148130_MAF20_1674284_exon1	ss475883094	3	36.682	HB-03-30a	3	22352959
RosBREEDSNP_SNP_CT_23288892_Lg3_00663_MAF20_373853_exon1	ss475877679	3	36.711	HB-03-30a	3	22372826
RosBREEDSNP_SNP_GA_23307044_Lg3_00663_MAF10_1632392_exon3	ss475877681	3	36.74	HB-03-30	3	22384772
snpEB148130	ss475892219	3	36.74	HB-03-30	3	22385159
RosBREEDSNP_SNP_AC_23309867_Lg3_00663_MAF20_1664865_exon3	ss475877682	3	36.74	HB-03-30	3	22387595
RosBREEDSNP_SNP_GA_23360673_Lg3_00663_MAF30_1631147_exon2	ss475877684	3	36.849	HB-03-30	3	22434831
RosBREEDSNP_SNP_TC_24105196_Lg3_01728_MAF40_MDP0000168162_exon2	ss475877688	3	37.492	HB-03-31	3	23055201
RosBREEDSNP_SNP_CT_24111076_Lg3_01728_MAF50_MDP0000322019_exon3	ss475877689	3	37.607	HB-03-31	3	23064570
RosBREEDSNP_SNP_AG_24139022_Lg3_01728_MAF10_964500_exon1	ss475877692	3	37.607	HB-03-32	3	23091503
RosBREEDSNP_SNP_GA_24141313_Lg3_01728_MAF10_MDP0000161783_exon2	ss475877693	3	37.607	HB-03-32	3	23093791
GDsnp01728	ss475882709	3	37.607	HB-03-32	3	23094900
RosBREEDSNP_SNP_CA_24158738_Lg3_01728_MAF30_MDP0000161781_exon1	ss475877694	3	37.607	HB-03-33	3	23129050
RosBREEDSNP_SNP_AG_24169409_Lg3_01728_MAF20_MDP0000142667_exon1	ss475877695	3	37.607	HB-03-33	3	23144808
GDsnp00955	ss475882703	3	37.607	HB-03-33	3	23370736
RosBREEDSNP_SNP_TC_24524197_Lg3_RosCOS430_MAF10_135808_exon1	ss475877700	3	38.974	HB-03-33	3	23501267
RosBREEDSNP_SNP_TC_24556833_Lg3_RosCOS430_MAF20_MDP0000131706_exon5	ss475877703	3	39.19	HB-03-33	3	23529492
RosBREEDSNP_SNP_TC_25474108_Lg3_00278_MAF10_1664850_exon1	ss475877707	3	42.614	HB-03-34	3	24435519
RosBREEDSNP_SNP_AG_25869287_Lg3_01642_MAF40_423693_exon2	ss475877711	3	43.905	HB-03-34	3	25085835
RosBREEDSNP_SNP_CA_25875765_Lg3_01642_MAF30_616296_exon1	ss475877712	3	43.905	HB-03-34	3	25091803
RosBREEDSNP_SNP_TC_25896512_Lg3_01642_MAF30_MDP0000239694_exon1	ss475877714	3	44.564	HB-03-34	3	25114003
GDsnp01642	ss475882711	3	44.564	HB-03-34	3	25117805
RosBREEDSNP_SNP_TC_25900349_Lg3_01642_MAF50_1642190_exon4	ss475877715	3	44.564	HB-03-34	3	25117869
RosBREEDSNP_SNP_CA_25903444_Lg3_01642_MAF40_476883_exon1	ss475877716	3	44.564	HB-03-34	3	25120963
RosBREEDSNP_SNP_AG_25941513_Lg3_01642_MAF50_1635441_exon1	ss475877718	3	44.564	HB-03-34	3	25149865
RosBREEDSNP_SNP_AG_27189210_Lg3_01487_MAF10_288876_exon1	ss475877721	3	44.564	HB-03-34	3	26045186
GDsnp01487	ss475882712	3	45.206	HB-03-34a	3	26047336
RosBREEDSNP_SNP_GA_27212656_Lg3_01487_MAF30_45401_exon1	ss475877722	3	45.206	HB-03-34a	3	26076886
GDsnp00278	ss475882710	3	45.206	HB-03-34a	3	26420850
GDsnp00607	ss475882713	3	45.206	HB-03-35	3	26683462
RosBREEDSNP_SNP_CA_27738188_Lg3_00607_MAF10_112030_exon1	ss475877728	3	45.206	HB-03-35	3	26723059
RosBREEDSNP_SNP_TC_27745711_Lg3_00607_MAF20_1670076_exon1	ss475877730	3	45.206	HB-03-35	3	26730408
GDsnp02143	ss475882708	3	47.563	HB-03-36	3	27414326
RosBREEDSNP_SNP_GT_29342518_Lg3_02463_MAF50_MDP0000798662_exon2	ss475877731	3	49.417	HB-03-36	3	28789701
RosBREEDSNP_SNP_CT_29370809_Lg3_02463_MAF30_1621936_exon9	ss475877736	3	49.479	HB-03-37	3	28814187
GDsnp02463	ss475882714	3	49.636	HB-03-37	3	28821006
RosBREEDSNP_SNP_GT_29645640_Lg3_01969_MAF30_187070_exon1	ss475877739	3	50.442	HB-03-38a	3	29060130
GDsnp01969	ss475882715	3	50.442	HB-03-38a	3	29065178
RosBREEDSNP_SNP_GT_29674295_Lg3_01969_MAF50_919825_exon1	ss475877746	3	50.442	HB-03-38	3	29088304
RosBREEDSNP_SNP_CT_29678862_Lg3_01969_MAF10_1631032_exon3	ss475877747	3	50.461	HB-03-38	3	29092783
RosBREEDSNP_SNP_CT_29843361_Lg3_01604_MAF50_1651320_exon3	ss475877748	3	51.202	HB-03-38	3	29257478
RosBREEDSNP_SNP_TC_29875324_Lg3_01604_MAF50_213139_exon2	ss475877750	3	51.202	HB-03-38	3	29291644
RosBREEDSNP_SNP_AG_29881269_Lg3_01604_MAF20_705158_exon1	ss475877752	3	51.918	HB-03-38	3	29297589
RosBREEDSNP_SNP_CT_29946084_Lg3_01937_MAF50_1629511_exon2	ss475877757	3	51.918	HB-03-38b	3	29383600
RosBREEDSNP_SNP_CT_29953702_Lg3_01937_MAF20_411765_exon1	ss475877759	3	51.932	HB-03-38b	3	29391219
GDsnp00663	ss475882707	3	54.067	HB-03-39	3	29698089
RosBREEDSNP_SNP_AC_31095539_Lg3_01779_MAF30_MDP0000294017_exon13	ss475877760	3	55.06	HB-03-39	3	30346723
RosBREEDSNP_SNP_TC_31098089_Lg3_01779_MAF40_645461_exon2	ss475877761	3	55.06	HB-03-39	3	30349273
RosBREEDSNP_SNP_TC_31146304_Lg3_01779_MAF20_MDP0000251516_exon1	ss475877765	3	55.06	HB-03-40	3	30397350
RosBREEDSNP_SNP_AC_31154824_Lg3_01779_MAF10_1631386_exon11	ss475877766	3	55.06	HB-03-40	3	30405871
RosBREEDSNP_SNP_GT_31158484_Lg3_01779_MAF40_MDP0000251514_exon6	ss475877767	3	55.06	HB-03-40	3	30409531
RosBREEDSNP_SNP_AG_31160644_Lg3_01779_MAF30_535055_exon1	ss475877768	3	55.06	HB-03-40	3	30411691
RosBREEDSNP_SNP_AC_31171586_Lg3_01779_MAF10_MDP0000140206_exon6	ss475877769	3	55.06	HB-03-40	3	30422634
RosBREEDSNP_SNP_CT_31543437_Lg3_MDP0000678562_MAF40_MDP0000678562_exon1	ss475875890	3	56.379	HB-03-41	3	30826992
RosBREED_SNP_TC_32129472_Lg3	ss475884066	3	58.187	HB-03-41	3	31409185
GDsnp01329	ss475882719	3	59.643	HB-03-42	3	32204924
RosBREEDSNP_SNP_CT_32731988_Lg3_01329_MAF30_471179_exon1	ss475883471	3	59.643	HB-03-42	3	32215801
RosBREEDSNP_SNP_AG_33280114_Lg3_01667_MAF20_1660953_exon1	ss475877775	3	59.84	HB-03-42	3	32344210
RosBREEDSNP_SNP_AC_33321359_Lg3_01667_MAF10_MDP0000169320_exon2	ss475877780	3	59.84	HB-03-42	3	32385103
RosBREEDSNP_SNP_GA_33641386_Lg3_01014_MAF10_401159_exon1	ss475883245	3	60.278	HB-03-43	3	32579048
RosBREEDSNP_SNP_TC_33665853_Lg3_01014_MAF30_MDP0000715079_exon1	ss475877783	3	60.311	HB-03-43	3	32674361
RosBREEDSNP_SNP_CA_33670772_Lg3_01014_MAF40_282614_exon1	ss475877785	3	60.597	HB-03-43	3	32679282
GDsnp01014	ss475882721	3	60.597	HB-03-43	3	32680325
RosBREEDSNP_SNP_CT_33676570_Lg3_01014_MAF50_1683154_exon2	ss475877787	3	60.597	HB-03-43	3	32685082
RosBREEDSNP_SNP_AG_33703347_Lg3_01014_MAF10_1641371_exon1	ss475877788	3	60.652	HB-03-43	3	32712655
RosBREEDSNP_SNP_AC_34431436_Lg3_02030_MAF20_MDP0000155220_exon12	ss475877790	3	62.536	HB-03-44	3	34027028
RosBREEDSNP_SNP_CT_34437600_Lg3_02030_MAF20_MDP0000155220_exon1	ss475877791	3	62.536	HB-03-44	3	34032925
RosBREEDSNP_SNP_GA_34442034_Lg3_02030_MAF40_MDP0000149890_exon2	ss475877793	3	63.087	HB-03-44	nohit	-
RosBREEDSNP_SNP_AG_34459777_Lg3_02030_MAF40_MDP0000286021_exon3	ss475877795	3	63.087	HB-03-44	3	34060373
RosBREEDSNP_SNP_TG_34462829_Lg3_02030_MAF10_MDP0000636941_exon1	ss475877796	3	63.087	HB-03-44	multihit	-
GDsnp02030	ss475882722	3	63.087	HB-03-44	3	34070935
RosBREEDSNP_SNP_TG_34498001_Lg3_02030_MAF50_MDP0000869779_exon2	ss475877797	3	63.087	HB-03-44	3	34097664
RosBREEDSNP_SNP_GA_36468422_Lg3_RosCOS1799_MAF20_1663564_exon3	ss475877798	3	64.018	HB-03-45	3	34726732
RosBREEDSNP_SNP_GT_36472964_Lg3_RosCOS1799_MAF20_392341_exon1	ss475883884	3	64.018	HB-03-45	3	34731274
RosBREEDSNP_SNP_CA_36475074_Lg3_RosCOS1799_MAF30_MDP0000264703_exon3	ss475877799	3	64.018	HB-03-45	3	34733384
RosBREEDSNP_SNP_CT_36483536_Lg3_RosCOS1799_MAF40_107803_exon1	ss475877800	3	64.018	HB-03-45	3	34741807
RosBREEDSNP_SNP_GA_36531985_Lg3_RosCOS1799_MAF10_1623791_exon2	ss475877802	3	64.018	HB-03-45	3	34814348
RosBREEDSNP_SNP_GA_36768517_Lg3_RosCOS3591_MAF30_1640680_exon1	ss475877808	3	64.817	HB-03-46	3	35032847
RosBREEDSNP_SNP_CA_36780856_Lg3_RosCOS3591_MAF50_1686094_exon2	ss475877810	3	64.817	HB-03-46	3	35046432
RosBREEDSNP_SNP_TG_37065395_Lg3_00664_MAF20_141790_exon1	ss475877812	3	65.618	HB-03-47	3	35350947
RosBREEDSNP_SNP_TG_37069303_Lg3_00664_MAF40_MDP0000320472_exon4	ss475877813	3	65.618	HB-03-47	3	35354858
RosBREEDSNP_SNP_TC_37079043_Lg3_00664_MAF10_363370_exon1	ss475877814	3	65.799	HB-03-48	3	35360175
GDsnp00664	ss475882723	3	65.799	HB-03-48	3	35400768
RosBREEDSNP_SNP_AG_37110581_Lg3_00664_MAF50_497449_exon2	ss475877818	3	65.799	HB-03-48	3	35401090
RosBREEDSNP_SNP_GT_37144010_Lg3_00664_MAF30_MDP0000319123_exon2	ss475877819	3	65.83	HB-03-48	3	35434489
RosBREEDSNP_SNP_TC_37496618_Lg3_01822_MAF20_377044_exon1	ss475883473	3	68.442	HB-03-49	3	35911134
GDsnp01822	ss475882724	3	68.442	HB-03-49	3	35955492
RosBREEDSNP_SNP_TC_37545191_Lg3_01822_MAF30_263823_exon1	ss475877824	3	68.442	HB-03-49	3	35958604
RosBREEDSNP_SNP_CT_37548828_Lg3_01822_MAF10_MDP0000275953_exon2	ss475877825	3	68.442	HB-03-49	3	35962241
RosBREED_SNP_CT_39835214_Lg3	ss475884004	3	69.493	HB-03-50	3	36273801
RosBREEDSNP_SNP_TG_38243554_Lg3_snpCN897901_MAF40_MDP0000267643_exon4	ss475877830	3	70.312	HB-03-50	3	36516477
RosBREEDSNP_SNP_GA_38252402_Lg3_snpCN897901_MAF30_517711_exon2	ss475877831	3	70.533	HB-03-50	3	36525323
RosBREEDSNP_SNP_AG_38257090_Lg3_snpCN897901_MAF10_MDP0000161765_exon2	ss475877833	3	70.533	HB-03-50	3	36530011
RosBREEDSNP_SNP_CA_38265327_Lg3_snpCN897901_MAF20_146428_exon2	ss475877834	3	70.533	HB-03-50	3	36538249
RosBREEDSNP_SNP_GA_38267677_Lg3_snpCN897901_MAF20_1688561_exon1	ss475877835	3	70.533	HB-03-50	3	36540599
RosBREEDSNP_SNP_CT_38270178_Lg3_snpCN897901_MAF10_1638302_exon2	ss475877836	3	70.533	HB-03-50	3	36543100
RosBREEDSNP_SNP_GA_38273471_Lg3_snpCN897901_MAF50_1683481_exon5	ss475877837	3	70.533	HB-03-50	3	36546393
RosBREEDSNP_SNP_CA_38448471_Lg3_00319_MAF20_1661036_exon2	ss475883934	3	71.038	HB-03-50	3	36725524
RosBREEDSNP_SNP_CT_33128436_Lg14_00023_MAF20_MDP0000702770_exon1	ss475881218	3	71.444	HB-03-51a	3	36857742
GDsnp01604	ss475882716	3	71.953	HB-03-51	3	37082506
RosBREEDSNP_SNP_CT_39129145_Lg3_6910_MAF30_6910_exon1	ss475875898	3	71.953	HB-03-51	3	37360992
RosBREEDSNP_SNP_AC_39129154_Lg3_6910_MAF30_6910_exon1	ss475875899	3	71.953	HB-03-51	3	37361001
RosBREEDSNP_SNP_GT_39129174_Lg3_6910_MAF20_6910_exon1	ss475875900	3	71.953	HB-03-51	3	37361021

## Sheet: Apple chr 8 - Ma3
SNP name	NCBI dbSNP accession	Linkage Group	Genetic Position (cM)	Haploblock	Physical Chromosome	Physical Position (bp)
RosBREED_SNP_GA_30021_Lg8	ss475884026	8	0	HB-08-1	8	38960
RosBREEDSNP_SNP_GA_250595_Lg8_00301_MAF20_1634556_exon2	ss475878939	8	0	HB-08-1	8	284164
RosBREEDSNP_SNP_TC_266256_Lg8_00301_MAF20_1674145_exon1	ss475878941	8	0	HB-08-1	8	311029
RosBREEDSNP_SNP_CT_280679_Lg8_00301_MAF40_492288_exon1	ss475883026	8	0	HB-08-1	8	314674
RosBREEDSNP_SNP_TC_25032480_Lg4_00136_MAF30_1626114_exon1	ss475878121	8	0	HB-08-2	4	32054057
RosBREEDSNP_SNP_CT_282703_Lg8_00301_MAF10_516988_exon1	ss475878942	8	0	HB-08-2	8	316698
RosBREEDSNP_SNP_GA_619607_Lg8_00175_MAF10_MDP0000339553_exon1	ss475878944	8	0.99	HB-08-2	8	633132
RosBREEDSNP_SNP_CT_626221_Lg8_00175_MAF20_MDP0000312559_exon17	ss475878947	8	0.99	HB-08-2	8	639743
RosBREEDSNP_SNP_CT_637380_Lg8_00175_MAF30_MDP0000312559_exon8	ss475878949	8	0.99	HB-08-2	8	650879
GDsnp00175	ss475882864	8	0.99	HB-08-2	8	701513
RosBREEDSNP_SNP_GT_718350_Lg8_01670_MAF10_1633492_exon1	ss475878954	8	1.104	HB-08-2	8	721799
GDsnp01670	ss475882865	8	1.104	HB-08-2a	8	1039380
RosBREEDSNP_SNP_AG_1238322_Lg8_00487_MAF20_17999_exon1	ss475878959	8	1.683	HB-08-3	8	1274974
RosBREEDSNP_SNP_CT_1241072_Lg8_00487_MAF20_910039_exon1	ss475878960	8	1.683	HB-08-3	8	1277723
RosBREEDSNP_SNP_TG_1270708_Lg8_00487_MAF10_1662478_exon1	ss475878961	8	1.683	HB-08-3	8	1308288
GDsnp00487	ss475882866	8	1.683	HB-08-3	8	1315901
RosBREEDSNP_SNP_AC_1278661_Lg8_00487_MAF10_1637254_exon5	ss475878962	8	1.683	HB-08-3	8	1316240
RosBREEDSNP_SNP_GT_1286510_Lg8_00487_MAF50_MDP0000306147_exon5	ss475878963	8	1.683	HB-08-3	8	1324072
RosBREEDSNP_SNP_GA_1316702_Lg8_00487_MAF30_MDP0000392194_exon1	ss475878964	8	1.807	HB-08-3	8	1352928
RosBREEDSNP_SNP_CT_1323911_Lg8_00487_MAF40_1687140_exon1	ss475878965	8	1.807	HB-08-3a	8	1360127
RosBREEDSNP_SNP_AG_1622557_Lg8_00419_MAF40_220069_exon1	ss475878970	8	2.499	HB-08-4	8	1869416
RosBREEDSNP_SNP_CT_1624738_Lg8_00419_MAF10_MDP0000521932_exon2	ss475878971	8	2.541	HB-08-4	8	1871603
RosBREEDSNP_SNP_AG_1632544_Lg8_00419_MAF40_MDP0000270476_exon5	ss475878972	8	2.703	HB-08-4	8	1881710
RosBREEDSNP_SNP_CA_1674505_Lg8_01632_MAF20_237370_exon2	ss475878973	8	3.098	HB-08-4	8	1931980
GDsnp01632	ss475882868	8	4.097	HB-08-5	8	2680187
RosBREEDSNP_SNP_TC_6209800_Lg8_RosCOS1254_MAF30_1639968_exon1	ss475878982	8	6.851	HB-08-6	8	3572718
RosBREEDSNP_SNP_GA_5159668_Lg8_01378_MAF10_MDP0000150374_exon1	ss475878978	8	7.445	HB-08-6	8	4073031
RosBREEDSNP_SNP_CT_5166014_Lg8_01378_MAF30_1645550_exon1	ss475878979	8	7.445	HB-08-6	8	4079378
RosBREEDSNP_SNP_CA_8426720_Lg8_01550_MAF10_MDP0000306160_exon2	ss475879013	8	7.504	HB-08-6	8	4247889
RosBREEDSNP_SNP_CT_8429416_Lg8_01550_MAF20_MDP0000306160_exon1	ss475879014	8	7.504	HB-08-6	8	4250585
RosBREEDSNP_SNP_TC_8450890_Lg8_01550_MAF20_705344_exon1	ss475879017	8	7.686	HB-08-6	8	4293640
RosBREEDSNP_SNP_GA_8456044_Lg8_01550_MAF50_1659733_exon3	ss475879018	8	7.686	HB-08-6	8	4298794
RosBREEDSNP_SNP_GA_8812926_Lg8_MDP0000607144_MAF40_MDP0000607144_exon6	ss475876126	8	8.962	HB-08-6a	8	4701799
RosBREEDSNP_SNP_GT_8871869_Lg8_01614_MAF50_1645946_exon3	ss475879021	8	9.323	HB-08-6a	8	4750124
RosBREEDSNP_SNP_TG_8877553_Lg8_01614_MAF20_1662708_exon1	ss475879022	8	9.533	HB-08-6a	8	4756012
GDsnp01614	ss475882871	8	9.71	HB-08-7	8	4761038
RosBREEDSNP_SNP_GT_8895885_Lg8_01614_MAF20_259445_exon1	ss475883537	8	9.71	HB-08-7	8	4774375
RosBREEDSNP_SNP_GT_8898659_Lg8_01614_MAF40_9871_exon1	ss475883539	8	9.71	HB-08-7	8	4777149
RosBREEDSNP_SNP_GT_8904555_Lg8_01614_MAF50_MDP0000243374_exon4	ss475879023	8	9.71	HB-08-7	8	4783051
RosBREEDSNP_SNP_CA_8908991_Lg8_01614_MAF40_223797_exon1	ss475879024	8	9.71	HB-08-7	8	4787485
RosBREEDSNP_SNP_TC_8912899_Lg8_01614_MAF30_468282_exon1	ss475879025	8	9.725	HB-08-7	8	4791396
RosBREEDSNP_SNP_GA_8916202_Lg8_01614_MAF30_1632037_exon3	ss475879026	8	9.738	HB-08-7	8	4794602
RosBREEDSNP_SNP_CT_8972436_Lg8_26661_MAF30_26661_exon1	ss475876127	8	9.96	HB-08-8	8	4863466
GDsnp00215	ss475882870	8	10.782	HB-08-8	8	4932327
RosBREEDSNP_SNP_GA_10525398_Lg8_snpCO066276_MAF10_MDP0000252573_exon6	ss475879039	8	13.188	HB-08-9	8	5509980
RosBREEDSNP_SNP_GA_10528682_Lg8_snpCO066276_MAF30_334135_exon1	ss475879040	8	13.194	HB-08-9	8	5513260
snpCO066276	ss475892397	8	13.194	HB-08-9	8	5515990
RosBREEDSNP_SNP_GA_10576774_Lg8_snpCO066276_MAF10_1658361_exon6	ss475879042	8	13.258	HB-08-9	8	5559422
RosBREEDSNP_SNP_CT_33380919_Lg14_MDP0000223968_MAF20_MDP0000223968_exon11	ss475876481	8	14.211	HB-08-9	8	5715605
RosBREEDSNP_SNP_CA_12919113_Lg8_01132_MAF20_324326_exon1	ss475879054	8	14.629	HB-08-10	8	6019200
RosBREEDSNP_SNP_TC_12922136_Lg8_01132_MAF20_205761_exon2	ss475879055	8	14.629	HB-08-10	8	6022223
GDsnp01132	ss475882876	8	14.629	HB-08-10	8	6027633
RosBREEDSNP_SNP_TG_13348417_Lg8_RosCOS689_MAF20_1684268_exon1	ss475883139	8	16.447	HB-08-11	8	6480646
RosBREEDSNP_SNP_GT_23268502_Lg4_MDP0000230529_MAF20_MDP0000230529_exon18	ss475875938	8	16.447	HB-08-11	8	6680664
RosBREEDSNP_SNP_TC_13712652_Lg8_RosCOS256_MAF10_640679_exon1	ss475879065	8	16.447	HB-08-11	8	6712727
RosBREEDSNP_SNP_AC_13725102_Lg8_RosCOS256_MAF20_134783_exon1	ss475883027	8	16.447	HB-08-11	8	6729180
RosBREEDSNP_SNP_CT_13728010_Lg8_RosCOS256_MAF50_1635260_exon1	ss475879066	8	16.447	HB-08-11	8	6732079
RosBREEDSNP_SNP_TC_13739176_Lg8_RosCOS256_MAF30_MDP0000312450_exon2	ss475879067	8	16.447	HB-08-11	8	6741078
GDsnp00584	ss475882874	8	16.447	HB-08-12	8	7071792
RosBREEDSNP_SNP_GA_14278506_Lg8_RosCOS761_MAF20_1680712_exon5	ss475879071	8	16.447	HB-08-12	8	multihit
RosBREEDSNP_SNP_CT_14285661_Lg8_RosCOS761_MAF10_490231_exon2	ss475879072	8	16.447	HB-08-12	8	7129268
RosBREEDSNP_SNP_AC_14288481_Lg8_RosCOS761_MAF30_366358_exon2	ss475879073	8	16.569	HB-08-13	8	7132099
RosBREEDSNP_SNP_CT_14298908_Lg8_RosCOS761_MAF40_MDP0000306801_exon2	ss475879075	8	16.569	HB-08-13	8	7142498
RosBREEDSNP_SNP_GT_14528619_Lg8_00639_MAF20_865874_exon1	ss475883281	8	17.345	HB-08-14	8	7356704
GDsnp00639	ss475882877	8	17.345	HB-08-14	8	7357008
RosBREEDSNP_SNP_GA_14572969_Lg8_00639_MAF40_452573_exon1	ss475879078	8	17.706	HB-08-14	8	7396323
RosBREEDSNP_SNP_AC_15006641_Lg8_152401__152401_exon1	ss475876134	8	18.286	HB-08-15	8	7968643
RosBREEDSNP_SNP_GT_15240237_Lg8_00354_MAF40_359397_exon1	ss475879081	8	19.514	HB-08-16	15	5440926
RosBREEDSNP_SNP_TC_15251985_Lg8_00354_MAF10_753213_exon1	ss475879083	8	20.423	HB-08-16	8	8224987
GDsnp00354	ss475882878	8	20.423	HB-08-16	8	8225330
RosBREEDSNP_SNP_GA_15259509_Lg8_00354_MAF50_MDP0000136520_exon1	ss475879084	8	20.423	HB-08-17	8	8237414
RosBREEDSNP_SNP_AG_17934305_Lg7_01919_MAF20_MDP0000311801_exon9	ss475878885	8	21.283	HB-08-17	8	8761867
RosBREEDSNP_SNP_AC_17936323_Lg7_01919_MAF30_1632463_exon1	ss475878886	8	21.283	HB-08-17	8	8763884
GDsnp00086	ss475882875	8	21.283	HB-08-17	8	9419615
RosBREEDSNP_SNP_GA_16535826_Lg8_02022_MAF20_1637535_exon1	ss475879088	8	25.043	HB-08-18	8	10068536
RosBREEDSNP_SNP_GA_16577884_Lg8_02022_MAF40_1640897_exon5	ss475879093	8	25.043	HB-08-18	8	10122497
RosBREEDSNP_SNP_GA_16583813_Lg8_02022_MAF10_509499_exon3	ss475879094	8	25.043	HB-08-18	8	10128418
RosBREEDSNP_SNP_GA_16591000_Lg8_02022_MAF50_MDP0000317385_exon2	ss475879095	8	25.043	HB-08-18	8	10135606
RosBREEDSNP_SNP_CT_16663918_Lg8_01768_MAF30_1672957_exon1	ss475879097	8	25.759	HB-08-18	8	10207081
RosBREEDSNP_SNP_CT_17343145_Lg8_01370_MAF20_MDP0000769686_exon3	ss475879098	8	26.519	HB-08-19	8	11006715
RosBREEDSNP_SNP_CT_17361806_Lg8_01370_MAF10_MDP0000220614_exon3	ss475879101	8	26.519	HB-08-19	8	11027624
RosBREEDSNP_SNP_TC_17364174_Lg8_01370_MAF20_MDP0000195444_exon17	ss475879102	8	26.519	HB-08-19	8	11029992
RosBREEDSNP_SNP_TC_17392486_Lg8_01370_MAF30_1660200_exon1	ss475879105	8	26.519	HB-08-19	8	11058165
GDsnp02022	ss475882879	8	26.519	HB-08-20	8	11611613
RosBREEDSNP_SNP_AG_18181838_Lg8_02689_MAF20_493804_exon1	ss475879109	8	29.189	HB-08-21	8	12014924
RosBREEDSNP_SNP_GT_18189098_Lg8_02689_MAF20_1674587_exon2	ss475879110	8	29.189	HB-08-21	8	12022171
RosBREEDSNP_SNP_CT_18192194_Lg8_02689_MAF50_MDP0000284531_exon10	ss475879111	8	29.189	HB-08-21	8	12025278
GDsnp01768	ss475882880	8	29.189	HB-08-21	8	12637244
GDsnp02689	ss475882882	8	30.833	HB-08-22	8	12805629
RosBREEDSNP_SNP_TC_19621603_Lg8_00862_MAF50_MDP0000189560_exon1	ss475879113	8	30.833	HB-08-22	8	12808753
RosBREEDSNP_SNP_TG_19624882_Lg8_00862_MAF30_MDP0000288621_exon1	ss475879114	8	30.833	HB-08-22	8	12812160
RosBREEDSNP_SNP_AC_19648880_Lg8_00862_MAF20_1679861_exon1	ss475879115	8	30.833	HB-08-23	8	12829743
RosBREEDSNP_SNP_GA_19657174_Lg8_00862_MAF40_604326_exon1	ss475879117	8	30.833	HB-08-23	8	12838023
GDsnp00862	ss475882883	8	30.833	HB-08-23	8	12839204
RosBREEDSNP_SNP_GA_19672029_Lg8_00862_MAF10_MDP0000314135_exon6	ss475882953	8	31.052	HB-08-23	8	12849030
RosBREEDSNP_SNP_GA_19687572_Lg8_00862_MAF10_1639307_exon1	ss475879118	8	31.138	HB-08-23	8	12864597
RosBREEDSNP_SNP_CA_15882944_Lg12_138007__138007_exon1	ss475876334	8	31.709	HB-08-24	8	13423944
RosBREEDSNP_SNP_CT_15882904_Lg12_138007_MAF40_138007_exon1	ss475876333	8	31.709	HB-08-24	8	13423984
RosBREEDSNP_SNP_AG_20059898_Lg8_00311_MAF20_1624740_exon1	ss475879121	8	32.096	HB-08-25	8	14227087
GDsnp00311	ss475882884	8	32.099	HB-08-26	8	14229871
RosBREEDSNP_SNP_AG_20065241_Lg8_00311_MAF20_1688636_exon2	ss475879122	8	32.099	HB-08-26	8	14232423
RosBREEDSNP_SNP_TC_20088635_Lg8_00311_MAF30_473110_exon1	ss475879124	8	32.099	HB-08-26	8	14268352
RosBREEDSNP_SNP_GT_21571716_Lg8_02685_MAF20_1664096_exon1	ss475879127	8	32.099	HB-08-26	8	multihit
RosBREEDSNP_SNP_GT_21599529_Lg8_02685_MAF20_MDP0000492694_exon1	ss475879129	8	32.099	HB-08-26	8	14686628
RosBREEDSNP_SNP_TC_23228275_Lg8_00975_MAF40_17265_exon1	ss475883549	8	32.715	HB-08-26a	8	17181901
RosBREEDSNP_SNP_AC_23224503_Lg8_00975_MAF10_767505_exon1	ss475879145	8	32.715	HB-08-26a	8	17185674
RosBREEDSNP_SNP_AG_22201754_Lg8_01148_MAF50_MDP0000283297_exon1	ss475879130	8	32.836	HB-08-26a	8	15382501
RosBREEDSNP_SNP_GA_22216481_Lg8_01148_MAF20_MDP0000228182_exon3	ss475879132	8	32.836	HB-08-26a	8	15397955
RosBREEDSNP_SNP_TG_22219984_Lg8_01148_MAF30_MDP0000296798_exon9	ss475879133	8	32.836	HB-08-26a	8	15401459
RosBREEDSNP_SNP_CA_22524542_Lg8_01479_MAF20_MDP0000300644_exon2	ss475879138	8	34.33	HB-08-27a	8	17359552
RosBREEDSNP_SNP_GA_22533617_Lg8_01479_MAF20_MDP0000205444_exon4	ss475879140	8	34.33	HB-08-27a	8	17368569
RosBREEDSNP_SNP_GT_22558109_Lg8_01479_MAF30_MDP0000403868_exon3	ss475883287	8	34.353	HB-08-27	8	17398284
RosBREEDSNP_SNP_GA_22563379_Lg8_01479_MAF30_1645084_exon1	ss475882954	8	34.353	HB-08-27	8	17403554
GDsnp01479	ss475882887	8	34.353	HB-08-27	8	17405206
RosBREEDSNP_SNP_GT_23464386_Lg8_00542_MAF40_513840_exon1	ss475882975	8	34.829	HB-08-28	8	16583418
GDsnp00542	ss475882889	8	34.829	HB-08-28	8	16584481
RosBREEDSNP_SNP_CT_23713008_Lg8_00157_MAF30_MDP0000704193_exon1	ss475879146	8	34.829	HB-08-28	8	16671463
RosBREEDSNP_SNP_TG_23752885_Lg8_00157_MAF50_MDP0000167286_exon7	ss475879149	8	34.92	HB-08-29	8	16708830
RosBREEDSNP_SNP_CA_23754916_Lg8_00157_MAF20_157405_exon1	ss475879150	8	34.92	HB-08-29	8	16710862
GDsnp00157	ss475882890	8	34.92	HB-08-29	8	16713277
RosBREEDSNP_SNP_AG_23899578_Lg8_RosCOS3331_MAF50_891011_exon1	ss475879161	8	35.054	HB-08-29a	8	16871584
RosBREEDSNP_SNP_AG_25209816_Lg8_01598_MAF30_MDP0000536665_exon1	ss475883141	8	35.112	HB-08-30	8	18472838
MdPI	ss475884130	8	35.112	HB-08-30	nohit	-
RosBREEDSNP_SNP_GA_28767016_Lg12_RosCOS3117_MAF40_MDP0000174338_exon5	ss475880528	8	35.285	HB-08-30	8	19721286
RosBREEDSNP_SNP_TC_28778930_Lg12_RosCOS3117_MAF20_1623181_exon11	ss475880531	8	35.285	HB-08-30	8	19733154
GDsnp01148	ss475882886	8	35.285	HB-08-30	8	20310149
RosBREEDSNP_SNP_AC_27610478_Lg8_01862_MAF20_1651176_exon2	ss475879170	8	38.37	HB-08-31	8	21105415
RosBREEDSNP_SNP_GA_27300439_Lg8_328026_MAF40_328026_exon1	ss475876141	8	38.808	HB-08-32	8	21371449
RosBREEDSNP_SNP_CT_27300417_Lg8_328026_MAF40_328026_exon1	ss475876140	8	38.808	HB-08-32	8	21371471
RosBREEDSNP_SNP_GA_28158121_Lg8_00293_MAF40_666415_exon1	ss475879172	8	40.327	HB-08-33	8	21966190
RosBREEDSNP_SNP_CT_28160723_Lg8_00293_MAF20_1625146_exon4	ss475879173	8	40.327	HB-08-33	8	21968792
RosBREEDSNP_SNP_AG_28172464_Lg8_00293_MAF20_1656835_exon1	ss475879174	8	40.327	HB-08-33	8	21980481
RosBREEDSNP_SNP_TC_28185282_Lg8_00293_MAF50_MDP0000183649_exon1	ss475879176	8	40.327	HB-08-33	8	21993301
RosBREEDSNP_SNP_GA_28243778_Lg8_00636_MAF30_1686210_exon2	ss475879181	8	40.327	HB-08-33a	8	22102103
RosBREEDSNP_SNP_TC_28263232_Lg8_00636_MAF20_1651668_exon1	ss475879182	8	40.327	HB-08-33a	8	22120502
GDsnp00636	ss475882895	8	40.327	HB-08-33a	8	22120807
RosBREEDSNP_SNP_CT_28268497_Lg8_00636_MAF10_1679449_exon1	ss475879184	8	40.327	HB-08-33a	8	22125767
RosBREEDSNP_SNP_AG_31310980_Lg11_72762__72762_exon1	ss475876286	8	42.63	HB-08-34	8	23525755
RosBREEDSNP_SNP_CT_32227451_Lg5_RosCOS2881_MAF40_1654780_exon1	ss475883509	8	43.918	HB-08-35	8	23874123
RosBREEDSNP_SNP_AG_32221496_Lg5_RosCOS2881_MAF30_421306_exon3	ss475878442	8	43.918	HB-08-35	8	23880078
RosBREEDSNP_SNP_CA_32216879_Lg5_RosCOS2881_MAF20_MDP0000118986_exon2	ss475878440	8	43.918	HB-08-35	8	23884695
RosBREEDSNP_SNP_CT_32212124_Lg5_RosCOS2881_MAF30_218311_exon1	ss475878439	8	43.918	HB-08-35	8	23889475
RosBREEDSNP_SNP_CT_24501732_Lg3_RosCOS430_MAF30_MDP0000406735_exon1	ss475877699	8	44.195	HB-08-36	8	24278625
RosBREEDSNP_SNP_CT_26282208_Lg7_01516_MAF10_MDP0000199627_exon1	ss475878938	8	45.15	HB-08-37	8	24534434
RosBREEDSNP_SNP_TC_28804875_Lg8_MDP0000319749_MAF40_MDP0000319749_exon1	ss475876145	8	45.15	HB-08-37	8	24885401
RosBREEDSNP_SNP_CT_29503558_Lg8_02575_MAF10_1664069_exon1	ss475882976	8	47.469	HB-08-38	8	25678108
GDsnp01764	ss475882897	8	49.252	HB-08-39a	8	26589453
RosBREEDSNP_SNP_CT_30212661_Lg8_01764_MAF30_1666066_exon1	ss475879197	8	49.742	HB-08-39a	8	26626124
RosBREEDSNP_SNP_AG_30400322_Lg8_00342_MAF20_505993_exon1	ss475879200	8	49.742	HB-08-39	8	26855770
RosBREEDSNP_SNP_AG_30403968_Lg8_00342_MAF30_1619977_exon6	ss475883145	8	49.742	HB-08-39	8	26859440
RosBREEDSNP_SNP_TG_30420390_Lg8_00342_MAF20_444762_exon1	ss475879203	8	49.742	HB-08-39	8	26876131
GDsnp00342	ss475882898	8	49.742	HB-08-39	8	26894083
RosBREEDSNP_SNP_TG_30479542_Lg8_00342_MAF30_570403_exon2	ss475879204	8	50.504	HB-08-40	8	26961364
GDsnp00293	ss475882893	8	50.504	HB-08-40	8	27415829
RosBREEDSNP_SNP_TG_31137343_Lg8_01576_MAF20_1645315_exon2	ss475879207	8	50.504	HB-08-40	8	27485728
RosBREEDSNP_SNP_CT_31145617_Lg8_01576_MAF50_410454_exon1	ss475879208	8	50.504	HB-08-40	8	27493482
GDsnp01576	ss475882899	8	51.024	HB-08-41	8	27516348
RosBREEDSNP_SNP_TC_32812193_Lg8_01182_MAF30_MDP0000647918_exon1	ss475879213	8	54.51	HB-08-42	8	28287028
RosBREEDSNP_SNP_CT_32814468_Lg8_01182_MAF50_170823_exon1	ss475879214	8	54.51	HB-08-42	8	28289303
RosBREEDSNP_SNP_GT_32828726_Lg8_01182_MAF40_492090_exon1	ss475879216	8	54.51	HB-08-42	8	28300551
GDsnp01182	ss475882901	8	54.819	HB-08-42	8	28323756
RosBREEDSNP_SNP_TG_32856152_Lg8_01182_MAF20_528574_exon1	ss475879218	8	54.819	HB-08-42	8	28329144
RosBREEDSNP_SNP_GT_7724567_Lg2_MDP0000843352_MAF40_MDP0000843352_exon1	ss475875811	8	55.758	HB-08-43	8	28531726
GDsnp01905	ss475882894	8	56.879	HB-08-44	8	29374080
RosBREEDSNP_SNP_AG_27845733_Lg9_02482_MAF50_MDP0000184435_exon1	ss475879500	8	58.512	HB-08-44	8	29818620
RosBREEDSNP_SNP_GA_27849559_Lg9_02482_MAF30_175649_exon1	ss475879501	8	58.512	HB-08-44	8	29822307
GDsnp00246	ss475882900	8	59.324	HB-08-45	8	30408376
RosBREEDSNP_SNP_CT_35058728_Lg8_00299_MAF20_1651802_exon1	ss475879223	8	62.949	HB-08-45	8	30817681
RosBREEDSNP_SNP_GA_35118186_Lg8_00299_MAF10_MDP0000215722_exon1	ss475879225	8	63.696	HB-08-45	8	30875531

## Sheet: Apple chr 16 - Ma
SNP name	NCBI dbSNP accession	Linkage Group	Genetic Position (cM)	Haploblock	Physical Chromosome	Physical Position (bp)
RosBREEDSNP_SNP_TG_7457096_Lg16_RosCOS1166_MAF10_1650550_exon1	ss475881818	16	0	HB-16-1a	16	24306
RosBREEDSNP_SNP_AC_7424678_Lg16_RosCOS1166_MAF20_812638_exon1	ss475881815	16	0	HB-16-1a	16	56740
RosBREEDSNP_SNP_GT_348907_Lg13_00368_MAF10_1660552_exon3	ss475880671	16	0	HB-16-1a	16	64468
RosBREEDSNP_SNP_CA_7413325_Lg16_RosCOS1166_MAF20_307179_exon1	ss475881813	16	0	HB-16-1	16	68092
RosBREEDSNP_SNP_TG_7404596_Lg16_RosCOS1166_MAF40_110937_exon3	ss475881811	16	0	HB-16-1	16	81221
RosBREEDSNP_SNP_GT_7401256_Lg16_RosCOS1166_MAF30_1620272_exon4	ss475881810	16	0	HB-16-1	16	84562
RosBREEDSNP_SNP_CT_7623675_Lg16_MDP0000253287__MDP0000253287_exon19	ss475876574	16	0.725	HB-16-2	16	584227
RosBREEDSNP_SNP_GA_7883793_Lg16_01520_MAF20_MDP0000857732_exon13	ss475881820	16	0.767	HB-16-2	16	851712
RosBREEDSNP_SNP_GT_7899151_Lg16_01520_MAF40_MDP0000215332_exon4	ss475881824	16	0.767	HB-16-2a	16	855009
RosBREEDSNP_SNP_TG_7916046_Lg16_01520_MAF20_1633094_exon1	ss475881826	16	0.767	HB-16-3	16	906647
RosBREEDSNP_SNP_TC_1816885_Lg10_RosCOS3613_MAF40_1626256_exon4	ss475879615	16	2.017	HB-16-4	16	1220901
RosBREEDSNP_SNP_AC_1806754_Lg10_RosCOS3613_MAF10_233567_exon1	ss475879614	16	2.017	HB-16-4	16	1231033
RosBREEDSNP_SNP_GT_1784388_Lg10_RosCOS3613_MAF30_1620734_exon1	ss475879610	16	2.017	HB-16-4	16	1253401
RosBREEDSNP_SNP_AC_1782356_Lg10_RosCOS3613_MAF30_17174_exon1	ss475879609	16	2.017	HB-16-4	16	1255433
RosBREEDSNP_SNP_CA_1187517_Lg16_01588_MAF10_545103_exon1	ss475881679	16	6.712	HB-16-5	16	3003499
RosBREEDSNP_SNP_GA_1210107_Lg16_01588_MAF10_521001_exon1	ss475881680	16	6.712	HB-16-5	16	3019109
RosBREEDSNP_SNP_GA_1216243_Lg16_01588_MAF20_468133_exon1	ss475881681	16	6.712	HB-16-5	16	3025066
GDsnp01588	ss475882553	16	6.712	HB-16-5	16	3029705
RosBREEDSNP_SNP_GA_1225178_Lg16_01588_MAF30_278806_exon1	ss475881682	16	6.712	HB-16-5	16	3035054
RosBREEDSNP_SNP_GA_1312612_Lg16_01600_MAF30_1658756_exon2	ss475881687	16	6.759	HB-16-5	16	3132772
RosBREEDSNP_SNP_AC_1452699_Lg16_MDP0000303483_MAF50_MDP0000303483_exon2	ss475876558	16	7.62	HB-16-6	16	3304530
RosBREEDSNP_SNP_TC_1496083_Lg16_LAR1_MAF30_MDP0000279135_exon2	ss475883359	16	8.04	HB-16-6	16	3349986
RosBREEDSNP_SNP_CT_1540624_Lg16_LAR1_MAF40_1618769_exon2	ss475881697	16	8.471	HB-16-7	16	3409834
RosBREEDSNP_SNP_CT_1545819_Lg16_LAR1_MAF20_1637865_exon3	ss475881698	16	8.471	HB-16-7	16	3415009
RosBREEDSNP_SNP_TC_1571002_Lg16_01734_MAF40_216397_exon1	ss475883754	16	8.481	HB-16-7	16	3439690
RosBREEDSNP_SNP_GT_1578941_Lg16_01734_MAF20_90585_exon1	ss475881700	16	8.481	HB-16-7	16	3447621
RosBREEDSNP_SNP_GT_1614876_Lg16_01734_MAF40_975544_exon1	ss475881701	16	8.481	HB-16-7	16	3483437
RosBREEDSNP_SNP_AG_1617869_Lg16_01734_MAF20_248174_exon1	ss475881702	16	8.481	HB-16-7	16	3486430
GDsnp01734	ss475882555	16	8.481	HB-16-7	16	3489107
RosBREEDSNP_SNP_TC_1669091_Lg16_01734_MAF50_193795_exon1	ss475881704	16	8.481	HB-16-8	16	3556998
RosBREEDSNP_SNP_GA_1891144_Lg16_00047_MAF10_MDP0000259303_exon2	ss475881705	16	9.308	HB-16-9	16	3810832
RosBREEDSNP_SNP_GA_1944515_Lg16_00047_MAF20_248380_exon1	ss475881708	16	9.398	HB-16-9	16	3865194
RosBREEDSNP_SNP_TC_1972373_Lg16_00047_MAF40_480165_exon2	ss475883363	16	9.398	HB-16-9	16	3893010
GDsnp00719	ss475882557	16	9.714	HB-16-10	16	4196728
RosBREEDSNP_SNP_AG_2373403_Lg16_00719_MAF10_MDP0000193704_exon4	ss475881714	16	9.714	HB-16-10	16	4225095
RosBREEDSNP_SNP_CA_2382827_Lg16_00719_MAF40_1686805_exon3	ss475881715	16	9.714	HB-16-10	16	4234459
RosBREED_SNP_TC_2419416_Lg16	ss475884060	16	9.714	HB-16-10	16	4282082
RosBREED_SNP_CT_2745724_Lg16	ss475883990	16	11.792	HB-16-10	13	4660848
RosBREED_SNP_AG_2895270_Lg16	ss475883956	16	11.792	HB-16-11	16	4888825
RosBREEDSNP_SNP_GA_3017000_Lg16_MDP0000181178_MAF10_MDP0000181178_exon3	ss475876563	16	11.792	HB-16-11	16	5013345
RosBREEDSNP_SNP_GA_3071861_Lg16_01116_MAF20_MDP0000226719_exon2	ss475881717	16	11.792	HB-16-11	16	5082566
RosBREEDSNP_SNP_CT_3139639_Lg16_01116_MAF10_MDP0000241821_exon3	ss475881723	16	12.165	HB-16-11	16	5143098
RosBREEDSNP_SNP_GA_3155056_Lg16_01116_MAF30_1663651_exon1	ss475882957	16	12.25	HB-16-11	16	5158936
RosBREED_SNP_TG_3193686_Lg16	ss475884083	16	12.25	HB-16-11	16	5216015
RosBREED_SNP_TC_3297840_Lg16	ss475884067	16	12.999	HB-16-12	16	5319396
RosBREEDSNP_SNP_AG_3299822_Lg16_MDP0000423596_MAF40_MDP0000423596_exon3	ss475876564	16	12.999	HB-16-12	16	5321379
RosBREED_SNP_TC_3303558_Lg16	ss475884069	16	13.433	HB-16-12	16	5325175
RosBREED_SNP_AC_3334689_Lg16	ss475883944	16	13.433	HB-16-12	16	5359408
RosBREEDSNP_SNP_AG_3377332_Lg16_00353_MAF50_252327_exon2	ss475881724	16	13.433	HB-16-13	16	5427038
RosBREEDSNP_SNP_GA_3384428_Lg16_00353_MAF50_1674008_exon2	ss475881725	16	13.433	HB-16-13	16	5439168
RosBREEDSNP_SNP_TC_3430172_Lg16_00353_MAF30_1685436_exon1	ss475881727	16	13.433	HB-16-13	16	5458922
RosBREEDSNP_SNP_GA_3434038_Lg16_00353_MAF40_1627013_exon4	ss475881728	16	13.433	HB-16-13	16	5462779
RosBREEDSNP_SNP_TC_3437104_Lg16_00353_MAF10_495480_exon1	ss475881729	16	13.433	HB-16-13	16	5465845
RosBREEDSNP_SNP_TC_3456566_Lg16_00353_MAF20_463076_exon1	ss475883675	16	13.433	HB-16-13	16	5485311
RosBREEDSNP_SNP_CT_3461705_Lg16_00353_MAF40_166779_exon2	ss475881730	16	13.433	HB-16-13	16	5490448
RosBREEDSNP_SNP_CT_3465402_Lg16_00353_MAF20_1657982_exon5	ss475881731	16	13.433	HB-16-13	16	5494398
RosBREEDSNP_SNP_TG_3760217_Lg16_01186_MAF10_MDP0000234081_exon4	ss475881735	16	14.043	HB-16-14	16	5798224
RosBREEDSNP_SNP_TC_3810235_Lg16_01186_MAF50_151207_exon1	ss475881738	16	14.342	HB-16-14	16	5832729
RosBREEDSNP_SNP_AG_3823044_Lg16_01627_MAF20_MDP0000758050_exon1	ss475881739	16	14.342	HB-16-14	16	5845503
RosBREEDSNP_SNP_GT_3832708_Lg16_01627_MAF50_152477_exon2	ss475881741	16	14.342	HB-16-14	16	5854761
RosBREEDSNP_SNP_CT_3847368_Lg16_01627_MAF50_1659106_exon3	ss475881744	16	14.342	HB-16-14	16	5875673
RosBREEDSNP_SNP_CA_3855345_Lg16_01627_MAF30_1677837_exon1	ss475881745	16	14.342	HB-16-14	16	5883688
RosBREEDSNP_SNP_AG_3862000_Lg16_01627_MAF30_1687897_exon5	ss475881746	16	14.342	HB-16-14	16	5890351
GDsnp01627	ss475882562	16	14.342	HB-16-14	16	5902524
RosBREEDSNP_SNP_GA_3883887_Lg16_01627_MAF10_1630855_exon6	ss475881747	16	14.666	HB-16-14	16	5916847
RosBREEDSNP_SNP_TG_3937877_Lg16_01179_MAF20_1634068_exon4	ss475881749	16	14.73	HB-16-14a	16	5971117
RosBREEDSNP_SNP_GT_3940400_Lg16_01179_MAF20_1634068_exon7	ss475882996	16	14.73	HB-16-14a	16	5973639
RosBREEDSNP_SNP_GA_3978947_Lg16_01179_MAF10_MDP0000589715_exon4	ss475881750	16	14.73	HB-16-14a	16	6031513
RosBREEDSNP_SNP_GA_3981672_Lg16_01179_MAF50_1629115_exon1	ss475883367	16	14.73	HB-16-14a	16	6034237
RosBREEDSNP_SNP_TC_3986331_Lg16_01179_MAF40_742166_exon1	ss475881751	16	14.73	HB-16-14a	16	6038868
RosBREEDSNP_SNP_GA_3988516_Lg16_01179_MAF50_1673516_exon1	ss475881752	16	14.73	HB-16-14a	16	6041053
RosBREEDSNP_SNP_AC_4008829_Lg16_01179_MAF10_518618_exon2	ss475881753	16	14.73	HB-16-14a	16	6061039
RosBREEDSNP_SNP_CA_4128289_Lg16_00286_MAF20_1647434_exon1	ss475881757	16	14.977	HB-16-14a	16	6183664
RosBREEDSNP_SNP_GA_4199694_Lg16_00286_MAF40_946374_exon1	ss475881762	16	15.415	HB-16-14a	16	6284822
RosBREEDSNP_SNP_TC_4201996_Lg16_00286_MAF40_290477_exon1	ss475881763	16	15.469	HB-16-14a	16	6287124
RosBREEDSNP_SNP_CT_4766937_Lg16_MDP0000616079__MDP0000616079_exon1	ss475876570	16	17.937	HB-16-15	16	6878270
RosBREEDSNP_SNP_TC_4768241_Lg16_MDP0000616079_MAF20_MDP0000616079_exon3	ss475876572	16	17.937	HB-16-15	16	6879574
RosBREEDSNP_SNP_AG_5359885_Lg16_00030_MAF30_1649198_exon1	ss475881765	16	19.43	HB-16-16	16	7453458
RosBREEDSNP_SNP_AG_5375529_Lg16_00030_MAF20_207148_exon1	ss475883808	16	19.469	HB-16-16	16	7469236
RosBREEDSNP_SNP_CT_5397956_Lg16_00030_MAF30_55390_exon1	ss475883860	16	19.469	HB-16-16	16	7493396
GDsnp00030	ss475882565	16	19.469	HB-16-16	16	7496018
RosBREEDSNP_SNP_GA_5407802_Lg16_00030_MAF50_829949_exon1	ss475881768	16	20.008	HB-16-17	16	7503236
RosBREEDSNP_SNP_GA_5411279_Lg16_00030_MAF10_MDP0000305808_exon7	ss475881769	16	20.008	HB-16-17	16	7506712
RosBREEDSNP_SNP_GA_5423990_Lg16_00030_MAF50_117704_exon3	ss475881770	16	20.008	HB-16-17	16	7516836
RosBREEDSNP_SNP_CT_5434935_Lg16_00030_MAF40_1618450_exon11	ss475881771	16	20.008	HB-16-17	16	7525757
RosBREEDSNP_SNP_TC_20501675_Lg12_00599_MAF50_MDP0000560784_exon7	ss475880472	16	20.797	HB-16-18	16	7758143
RosBREEDSNP_SNP_CT_5601568_Lg16_SquamosaTF_MAF50_1632712_exon1	ss475881774	16	20.797	HB-16-18	16	7769394
RosBREEDSNP_SNP_GT_5603911_Lg16_SquamosaTF_MAF40_MDP0000319890_exon3	ss475881775	16	20.797	HB-16-18	16	7771737
RosBREEDSNP_SNP_GA_5633876_Lg16_SquamosaTF_MAF10_361212_exon2	ss475881776	16	20.797	HB-16-19	16	7795052
RosBREEDSNP_SNP_AG_5641605_Lg16_SquamosaTF_MAF50_1688433_exon4	ss475881777	16	20.797	HB-16-19	16	7802785
RosBREEDSNP_SNP_GA_5652449_Lg16_SquamosaTF_MAF30_1653768_exon1	ss475881778	16	20.797	HB-16-20	16	7813386
RosBREEDSNP_SNP_GA_5659204_Lg16_SquamosaTF_MAF10_MDP0000283225_exon4	ss475881780	16	20.797	HB-16-20	16	7820147
RosBREEDSNP_SNP_CT_5665967_Lg16_SquamosaTF_MAF40_765776_exon1	ss475881781	16	20.797	HB-16-20	16	7826820
RosBREEDSNP_SNP_CT_6047197_Lg16_01003_MAF50_153552_exon2	ss475881787	16	22.078	HB-16-21	16	8260471
RosBREEDSNP_SNP_AC_6073277_Lg16_01003_MAF20_1657101_exon8	ss475882997	16	22.1	HB-16-21	16	8285410
GDsnp01866	ss475882567	16	23.955	HB-16-22a	16	8789810
RosBREEDSNP_SNP_TC_6533439_Lg16_01866_MAF40_MDP0000123619_exon21	ss475881792	16	23.955	HB-16-22	16	8796898
RosBREEDSNP_SNP_TC_6537387_Lg16_01866_MAF30_471936_exon1	ss475881793	16	23.955	HB-16-22	16	8800852
RosBREEDSNP_SNP_AC_6540945_Lg16_01866_MAF40_1623887_exon4	ss475881794	16	23.955	HB-16-22	16	8804409
RosBREEDSNP_SNP_TC_6556419_Lg16_01866_MAF20_MDP0000291589_exon2	ss475881795	16	24.313	HB-16-22	16	8851598
RosBREEDSNP_SNP_CT_6654643_Lg16_01173_MAF20_1621204_exon8	ss475881797	16	25.383	HB-16-22	16	8933170
RosBREEDSNP_SNP_GA_6662657_Lg16_01173_MAF10_1635295_exon2	ss475881798	16	25.68	HB-16-22	16	8941832
RosBREEDSNP_SNP_AG_6668451_Lg16_01173_MAF10_1672395_exon5	ss475881800	16	25.769	HB-16-22	16	8947509
GDsnp01173	ss475882568	16	25.937	HB-16-22	16	8953044
RosBREEDSNP_SNP_GA_6675818_Lg16_01173_MAF30_146632_exon1	ss475881801	16	25.937	HB-16-22	16	8954870
RosBREEDSNP_SNP_GA_6705025_Lg16_01173_MAF30_519649_exon1	ss475881805	16	27.257	HB-16-23	16	8975032
RosBREEDSNP_SNP_CT_6792354_Lg16_02194_MAF40_MDP0000823096_exon1	ss475883048	16	27.257	HB-16-23	16	9031886
RosBREEDSNP_SNP_AG_6761366_Lg16_02194_MAF30_MDP0000188779_exon2	ss475881806	16	27.257	HB-16-23	16	9039251
RosBREEDSNP_SNP_GA_6770501_Lg16_02194_MAF20_MDP0000189205_exon1	ss475881807	16	27.257	HB-16-23	16	9048319
RosBREEDSNP_SNP_TC_6820590_Lg16_02194_MAF40_1676939_exon1	ss475881808	16	27.257	HB-16-23	16	9055910
GDsnp02194	ss475882569	16	27.257	HB-16-23	16	9084376
RosBREEDSNP_SNP_TC_6842969_Lg16_02194_MAF50_27319_exon1	ss475883679	16	27.257	HB-16-23	16	9125644
RosBREEDSNP_SNP_AC_17554961_Lg13_00390_MAF30_27538_exon1	ss475880861	16	28.241	HB-16-23	16	9258904
RosBREEDSNP_SNP_CA_17569426_Lg13_00390_MAF20_59089_exon1	ss475880863	16	28.241	HB-16-23	16	9274980
RosBREEDSNP_SNP_AG_17594764_Lg13_00390_MAF50_MDP0000199962_exon1	ss475880865	16	28.408	HB-16-24	16	9297314
RosBREEDSNP_SNP_CT_17598117_Lg13_00390_MAF50_952057_exon1	ss475880866	16	28.408	HB-16-24	16	9300781
RosBREEDSNP_SNP_TC_17609583_Lg13_00390_MAF10_MDP0000278448_exon4	ss475880867	16	28.408	HB-16-25	16	9312252
RosBREEDSNP_SNP_AG_8106658_Lg4_64651_MAF20_64651_exon1	ss475875920	16	28.408	HB-16-25	16	9486456
RosBREEDSNP_SNP_AG_7973126_Lg4_135556__135556_exon1	ss475875918	16	28.408	HB-16-25	16	10885391
RosBREEDSNP_SNP_AG_7638452_Lg4_5050_MAF20_5050_exon1	ss475875914	16	31.695	HB-16-26	16	10001953
RosBREEDSNP_SNP_TC_23880804_Lg8_RosCOS3331_MAF10_MDP0000806017_exon1	ss475879160	16	31.695	HB-16-26	16	10332527
RosBREEDSNP_SNP_CT_14189280_Lg13_MDP0000180408_MAF30_MDP0000180408_exon3	ss475876404	16	32.961	HB-16-27	16	10543816
RosBREEDSNP_SNP_CT_14191222_Lg13_MDP0000180408_MAF30_MDP0000180408_exon7	ss475876405	16	32.961	HB-16-27	16	10545758
RosBREEDSNP_SNP_TC_14334614_Lg13_00943_MAF20_421678_exon2	ss475880836	16	32.961	HB-16-27	13	11184269
RosBREEDSNP_SNP_CT_14338935_Lg13_00943_MAF50_844557_exon1	ss475880837	16	33.868	HB-16-28	13	multihit
RosBREEDSNP_SNP_TC_14341665_Lg13_00943_MAF20_852227_exon1	ss475880838	16	33.868	HB-16-28	13	11211979
RosBREEDSNP_SNP_AG_44735542_Lg15_01805_MAF30_1622689_exon2	ss475881608	16	34.211	HB-16-28	16	10758277
RosBREEDSNP_SNP_AG_8342463_Lg16_RosCOS1090_MAF50_MDP0000149147_exon5	ss475881829	16	34.784	HB-16-29	16	11500537
RosBREEDSNP_SNP_TG_8348973_Lg16_RosCOS1090_MAF30_MDP0000149148_exon3	ss475881830	16	34.784	HB-16-29	16	11507046
RosBREEDSNP_SNP_AG_8363529_Lg16_RosCOS1090_MAF30_1630062_exon2	ss475881832	16	34.784	HB-16-29	16	11519437
RosBREEDSNP_SNP_TG_8376847_Lg16_RosCOS1090_MAF10_1659242_exon3	ss475881833	16	34.784	HB-16-29	16	11532757
RosBREEDSNP_SNP_GA_8380997_Lg16_RosCOS1090_MAF10_MDP0000306612_exon11	ss475881834	16	34.784	HB-16-29	16	11536907
RosBREEDSNP_SNP_TC_8440927_Lg16_MDP0000735747__MDP0000735747_exon1	ss475876576	16	35.367	HB-16-29	16	11637960
RosBREEDSNP_SNP_GA_8983051_Lg16_MDP0000292744_MAF20_MDP0000292744_exon3	ss475876577	16	37.335	HB-16-30	16	12154163
RosBREEDSNP_SNP_GT_9033706_Lg16_27359__27359_exon1	ss475876578	16	37.335	HB-16-30	16	12204691
RosBREEDSNP_SNP_AG_9069899_Lg16_01730_MAF20_1637559_exon1	ss475881837	16	37.565	HB-16-30	16	12242657
RosBREEDSNP_SNP_TC_9082266_Lg16_01730_MAF50_398270_exon1	ss475881838	16	37.565	HB-16-30	16	12255018
RosBREEDSNP_SNP_CT_9085264_Lg16_01730_MAF50_MDP0000265949_exon17	ss475881839	16	37.565	HB-16-30	16	12258016
RosBREEDSNP_SNP_CA_9088223_Lg16_01730_MAF40_MDP0000265949_exon11	ss475881840	16	37.565	HB-16-30	16	12260975
RosBREEDSNP_SNP_AG_9090256_Lg16_01730_MAF20_66683_exon1	ss475881841	16	37.565	HB-16-30	16	12263008
RosBREEDSNP_SNP_CA_9092272_Lg16_01730_MAF40_1619732_exon2	ss475881842	16	37.565	HB-16-30	16	12265024
RosBREEDSNP_SNP_TG_9105455_Lg16_01730_MAF10_505296_exon1	ss475881843	16	38.684	HB-16-30a	16	12277723
RosBREEDSNP_SNP_GA_9158999_Lg16_01730_MAF10_154943_exon1	ss475881846	16	38.684	HB-16-30a	16	12327582
RosBREED_SNP_AG_12002621_Lg16	ss475883948	16	39.793	HB-16-30a	16	12893478
GDsnp01715	ss475882572	16	40.165	HB-16-30a	16	13091426
RosBREEDSNP_SNP_TC_12329007_Lg16_01244_MAF30_328549_exon1	ss475881863	16	41.907	HB-16-31	16	13272115
RosBREEDSNP_SNP_TC_12334023_Lg16_01244_MAF50_1633206_exon1	ss475883862	16	41.907	HB-16-31	16	13277127
GDsnp01244	ss475882574	16	41.907	HB-16-32	16	13361698
RosBREEDSNP_SNP_TC_12359661_Lg16_01244_MAF10_MDP0000311932_exon5	ss475881866	16	41.907	HB-16-32	16	13356600
RosBREEDSNP_SNP_TC_12362737_Lg16_01244_MAF40_MDP0000252150_exon5	ss475883199	16	41.907	HB-16-32	16	13364774
RosBREEDSNP_SNP_CA_12364910_Lg16_01244_MAF50_MDP0000316202_exon4	ss475881867	16	41.907	HB-16-32	16	13366947
RosBREEDSNP_SNP_GA_12843850_Lg16_02087_MAF20_668659_exon4	ss475881871	16	42.955	HB-16-33	nohit	-
GDsnp02087	ss475882576	16	42.955	HB-16-33	nohit	-
RosBREEDSNP_SNP_TC_12850088_Lg16_02087_MAF40_MDP0000321003_exon4	ss475881872	16	42.955	HB-16-33	nohit	-
RosBREEDSNP_SNP_CT_12854227_Lg16_02087_MAF10_450395_exon2	ss475881873	16	42.96	HB-16-33	13	13193710
GDsnp01484	ss475882575	16	44.404	HB-16-34	16	14028493
RosBREEDSNP_SNP_TC_14138269_Lg16_01624_MAF20_MDP0000185660_exon1	ss475881878	16	45.547	HB-16-35	16	14724794
GDsnp01624	ss475882577	16	45.547	HB-16-35	16	14727657
RosBREEDSNP_SNP_AG_14143772_Lg16_01624_MAF20_910261_exon1	ss475881879	16	45.557	HB-16-35	16	14729929
RosBREEDSNP_SNP_CT_14504645_Lg16_MDP0000266658__MDP0000266658_exon6	ss475876586	16	46.985	HB-16-36	16	15070235
RosBREEDSNP_SNP_AC_14645161_Lg16_00356_MAF20_530471_exon1	ss475883742	16	46.985	HB-16-36	16	15261580
GDsnp00356	ss475882578	16	46.985	HB-16-36	16	15263706
RosBREEDSNP_SNP_GA_14678947_Lg16_00356_MAF10_1654005_exon5	ss475881881	16	46.985	HB-16-36	16	15266411
RosBREEDSNP_SNP_GA_15032763_Lg16_02130_MAF40_MDP0000230225_exon10	ss475881884	16	47.366	HB-16-37	16	15637097
RosBREEDSNP_SNP_CT_15036052_Lg16_02130_MAF20_1668680_exon1	ss475883930	16	47.366	HB-16-37	16	15640397
RosBREEDSNP_SNP_AC_15039589_Lg16_02130_MAF20_1631175_exon6	ss475881885	16	47.366	HB-16-37	16	15643930
RosBREEDSNP_SNP_AG_15050774_Lg16_02130_MAF30_MDP0000230223_exon6	ss475881887	16	47.366	HB-16-37	16	15655105
RosBREEDSNP_SNP_CA_15054096_Lg16_02130_MAF10_735315_exon1	ss475881888	16	48.322	HB-16-37	16	15658427
RosBREEDSNP_SNP_TC_15458275_Lg16_02207_MAF10_1629914_exon1	ss475881896	16	49.868	HB-16-38	16	16037065
RosBREEDSNP_SNP_GA_15461670_Lg16_02207_MAF10_1624116_exon5	ss475881897	16	49.868	HB-16-38	16	16040446
RosBREEDSNP_SNP_TC_15467926_Lg16_02207_MAF50_MDP0000155786_exon2	ss475881898	16	49.868	HB-16-38	16	16053361
RosBREEDSNP_SNP_CT_15494702_Lg16_01563_MAF30_1656687_exon2	ss475881899	16	49.868	HB-16-38	16	16080877
RosBREEDSNP_SNP_GA_15507454_Lg16_01563_MAF20_308014_exon1	ss475881901	16	50.509	HB-16-38	nohit	-
RosBREEDSNP_SNP_TC_15512541_Lg16_01563_MAF30_447792_exon1	ss475881902	16	50.509	HB-16-38	multihit	-
RosBREEDSNP_SNP_AC_15527276_Lg16_01563_MAF10_MDP0000379791_exon1	ss475881903	16	51.154	HB-16-38	16	16116661
RosBREEDSNP_SNP_AC_16106181_Lg16_02783_MAF10_350649_exon2	ss475881907	16	51.464	HB-16-38	16	16648190
RosBREEDSNP_SNP_TG_16093732_Lg16_02783_MAF20_1625626_exon1	ss475881906	16	51.464	HB-16-38	16	16660562
RosBREEDSNP_SNP_AG_3768013_Lg12_00430_MAF50_MDP0000141942_exon2	ss475880395	16	51.464	HB-16-38	16	16788055
RosBREEDSNP_SNP_CT_22619889_Lg13_RosCOS1496_MAF10_MDP0000141219_exon2	ss475880909	16	54.128	HB-16-39	16	17853633
RosBREEDSNP_SNP_CA_22622259_Lg13_RosCOS1496_MAF20_MDP0000141219_exon7	ss475880910	16	54.128	HB-16-39	16	17856007
GDsnp02207	ss475882580	16	56.501	HB-16-40	16	19534635
RosBREEDSNP_SNP_GA_23907081_Lg1_RosCOS1602_MAF40_MDP0000265342_exon2	ss475876841	16	57.019	HB-16-41	16	21063869
RosBREEDSNP_SNP_CT_23903552_Lg1_RosCOS1602_MAF20_MDP0000235263_exon4	ss475876840	16	57.019	HB-16-41	16	21067397
RosBREEDSNP_SNP_GA_23901448_Lg1_RosCOS1602_MAF30_MDP0000235263_exon2	ss475876839	16	57.019	HB-16-41	16	21069500
RosBREEDSNP_SNP_TC_23899418_Lg1_RosCOS1602_MAF20_MDP0000283296_exon1	ss475876838	16	57.019	HB-16-41	16	21071522
RosBREEDSNP_SNP_AG_20224906_Lg16_00626_MAF40_514275_exon1	ss475883683	16	57.019	HB-16-41	16	21319053
RosBREEDSNP_SNP_GA_20469396_Lg16_01237_MAF10_431506_exon2	ss475881915	16	57.019	HB-16-41	16	21510781
GDsnp01237	ss475882585	16	57.019	HB-16-41	16	21511683
RosBREEDSNP_SNP_GA_14049362_Lg10_ERS1_MAF40_MDP0000320544_exon3	ss475879731	16	57.019	HB-16-41	16	21812158
RosBREEDSNP_SNP_GA_14045192_Lg10_ERS1_MAF30_MDP0000548925_exon1	ss475879730	16	57.019	HB-16-41a	16	21816408
RosBREEDSNP_SNP_TC_14037215_Lg10_ERS1_MAF20_532900_exon1	ss475879729	16	57.384	HB-16-41a	16	21824436
RosBREEDSNP_SNP_TC_9954780_Lg16_00879_MAF20_MDP0000236713_exon4	ss475881852	16	58.211	HB-16-41a	16	22678301
RosBREEDSNP_SNP_CA_9958509_Lg16_00879_MAF30_MDP0000276880_exon2	ss475881853	16	58.211	HB-16-41a	16	22682000
RosBREEDSNP_SNP_TC_9973499_Lg16_00879_MAF40_1665047_exon1	ss475881854	16	58.427	HB-16-42	16	22687027
RosBREEDSNP_SNP_CT_9984447_Lg16_00879_MAF20_1622157_exon2	ss475881856	16	58.427	HB-16-42	16	22702066
RosBREEDSNP_SNP_CT_9996257_Lg16_00879_MAF50_1633349_exon1	ss475881857	16	58.427	HB-16-42	16	22713840
RosBREEDSNP_SNP_TC_10006933_Lg16_00879_MAF10_1673505_exon2	ss475881858	16	58.427	HB-16-42	16	22724151
RosBREEDSNP_SNP_AG_10009408_Lg16_00879_MAF50_487493_exon1	ss475881859	16	58.427	HB-16-42	16	22726626
RosBREEDSNP_SNP_CT_10643876_Lg16_MDP0000459132_MAF40_MDP0000459132_exon1	ss475876584	16	58.427	HB-16-42	16	23321518
RosBREEDSNP_SNP_TC_10643039_Lg16_MDP0000459132_MAF20_MDP0000459132_exon1	ss475876583	16	59.193	HB-16-43	16	23320681
GDsnp00626	ss475882584	16	60.625	HB-16-44	16	25176940
RosBREEDSNP_SNP_AG_6797491_Lg2_01549_MAF10_MDP0000249190_exon5	ss475877126	16	63.129	HB-16-45	16	27701182
RosBREEDSNP_SNP_TC_6779066_Lg2_01549_MAF40_596435_exon2	ss475877125	16	63.147	HB-16-45	16	27719491
RosBREEDSNP_SNP_GA_6755598_Lg2_01549_MAF30_842423_exon1	ss475877123	16	63.149	HB-16-45	16	27742958
RosBREEDSNP_SNP_CT_6742332_Lg2_01549_MAF30_553488_exon3	ss475877122	16	63.368	HB-16-45	16	27756226
RosBREEDSNP_SNP_TC_6735528_Lg2_01549_MAF50_1636434_exon2	ss475877121	16	63.368	HB-16-45	16	27763030
RosBREEDSNP_SNP_AG_6733213_Lg2_01549_MAF10_1640812_exon4	ss475877120	16	63.368	HB-16-45	16	27765345
RosBREEDSNP_SNP_AC_6731200_Lg2_01549_MAF20_MDP0000135135_exon12	ss475877119	16	63.368	HB-16-45	16	27767358
RosBREEDSNP_SNP_AG_6727684_Lg2_01549_MAF50_1674193_exon2	ss475877118	16	63.368	HB-16-45	16	27770876
RosBREEDSNP_SNP_AG_6725392_Lg2_01549_MAF20_1671501_exon1	ss475877117	16	63.368	HB-16-45	16	27773168
RosBREEDSNP_SNP_GA_6632118_Lg2_00333_MAF40_MDP0000229589_exon1	ss475877116	16	63.368	HB-16-45	16	27890268
RosBREEDSNP_SNP_GA_13799164_Lg5_01505_MAF30_677961_exon1	ss475878312	16	64.693	HB-16-46	16	31983373
RosBREEDSNP_SNP_GA_9806895_Lg16_01715_MAF50_530255_exon1	ss475881850	16	66.018	HB-16-46	16	33121936
RosBREEDSNP_SNP_AG_23308740_Lg16_9884__9884_exon1	ss475876596	16	66.018	HB-16-46	16	33592460
RosBREEDSNP_SNP_AG_13936750_Lg7_02840_MAF50_1645158_exon1	ss475878878	16	66.018	HB-16-46	16	34629962
RosBREEDSNP_SNP_CA_14005346_Lg7_02840_MAF40_MDP0000218961_exon7	ss475878881	16	66.018	HB-16-46	16	34715620
RosBREEDSNP_SNP_CA_7286876_Lg17_266160_MAF50_266160_exon1	ss475876620	16	66.018	HB-16-47	16	36651629
RosBREEDSNP_SNP_CT_670887_Lg8_00175_MAF40_514695_exon1	ss475878953	16	66.018	HB-16-47	16	36779713
RosBREEDSNP_SNP_CT_729018_Lg8_01670_MAF30_MDP0000902781_exon1	ss475878956	16	66.018	HB-16-47	16	36842327
RosBREEDSNP_SNP_GA_737455_Lg8_01670_MAF50_1635849_exon1	ss475878957	16	66.018	HB-16-47	16	36853831
RosBREEDSNP_SNP_AC_18500686_Lg16_134900__134900_exon3	ss475876592	16	66.018	HB-16-48	16	38213701
RosBREEDSNP_SNP_GT_18500461_Lg16_134900_MAF10_134900_exon3	ss475876590	16	66.018	HB-16-48	16	38213926
RosBREEDSNP_SNP_TC_11173563_Lg9_00947_MAF20_7234_exon1	ss475879409	16	68.225	HB-16-49	0	11987207
RosBREEDSNP_SNP_GA_11164428_Lg9_00947_MAF50_1627673_exon8	ss475879407	16	68.225	HB-16-49	0	11978200
RosBREEDSNP_SNP_GA_11161499_Lg9_00947_MAF50_1659418_exon5	ss475879406	16	68.225	HB-16-49	0	11975271
RosBREEDSNP_SNP_TC_11157283_Lg9_00947_MAF30_348564_exon2	ss475879405	16	68.225	HB-16-49	0	11971055

## Sheet: Cherry chr 3 - Rf
SNP name	NCBI dbSNP accession	Linkage Group	Genetic Position (cM)	Haploblock	Physical Chromosome	Physical Position (bp)
RosBREED_snp_sweet_cherry_Pp3_00193994	ss490550831	3	0	HB-03-1	3	179159
RosBREED_snp_sweet_cherry_Pp3_00228413	ss490550835	3	0.7	HB-03-1	3	209189
RosBREED_snp_sweet_cherry_Pp3_00311266	ss490550839	3	2.39	HB-03-1	3	282511
RosBREED_snp_sweet_cherry_Pp3_00387414	ss490550843	3	3.95	HB-03-1	3	495777
RosCOS3679-236_snp_sweet_cherry_Pp3_00509811	ss490559410	3	4.44	HB-03-1	-	-
RosCOS3679-192_snp_sweet_cherry_Pp3_00509856	ss490559407	3	4.44	HB-03-1	-	-
RosBREED_snp_sweet_cherry_Pp3_00635021	ss490550855	3	4.95	HB-03-1	3	677608
RosBREED_snp_sweet_cherry_Pp3_00939852	ss490550872	3	6.82	HB-03-2	3	918000
RosBREED_snp_sweet_cherry_Pp3_01174681	ss490550883	3	8.26	HB-03-2	3	1160927
RosBREED_snp_sweet_cherry_Pp3_01257143	ss490550887	3	8.26	HB-03-2	-	-
RosBREED_snp_tart_cherry_a_Pp3_01409656	ss490547697	3	8.52	HB-03-3	3	1352928
RosCOS1311-281_snp_sweet_cherry_Pp3_01427813	ss490559019	3	8.55	HB-03-3	3	1371315
RosCOS1311-280_snp_sweet_cherry_Pp3_01427814	ss490559016	3	8.55	HB-03-3	3	1371317
RosBREED_snp_sweet_cherry_Pp3_01544427	ss490550917	3	8.75	HB-03-4	3	1484787
RosBREED_snp_sweet_cherry_Pp3_02060399	ss490550999	3	9.63	HB-03-4	3	2096876
RosBREED_snp_sweet_cherry_Pp3_02078541	ss490551003	3	9.66	HB-03-4	3	2088665
RosBREED_snp_sweet_cherry_Pp3_02181990	ss490551023	3	9.83	HB-03-4	3	2240070
RosBREED_snp_sweet_cherry_Pp3_02262982	ss490551030	3	9.97	HB-03-4	3	2333235
RosBREED_snp_sweet_cherry_Pp3_02387092	ss490551054	3	10.18	HB-03-5	3	2440239
RosBREED_snp_sweet_cherry_Pp3_02431726	ss490551062	3	10.26	HB-03-5	3	2484875
RosBREED_snp_sweet_cherry_Pp3_02449907	ss490551066	3	10.29	HB-03-5	3	2503375
RosBREED_snp_sweet_cherry_Pp3_02512839	ss490551074	3	10.98	HB-03-5	3	2572118
RosBREED_snp_sweet_cherry_Pp3_02532841	ss490551078	3	11.19	HB-03-5	3	2603027
RosBREED_snp_sweet_cherry_Pp3_02699030	ss490551110	3	12.99	HB-03-5	3	2839200
RosBREED_snp_sweet_cherry_Pp3_02743517	ss490551118	3	13.28	HB-03-5	3	2879142
RosBREED_snp_tart_cherry_a_Pp3_02804457	ss490547771	3	13.68	HB-03-5	3	2975111
RosBREED_snp_sweet_cherry_Pp3_02825776	ss490551126	3	13.82	HB-03-5	3	2994854
RosBREED_snp_sweet_cherry_Pp3_02845006	ss490551130	3	13.95	HB-03-6	3	3015117
RosBREED_snp_sweet_cherry_Pp3_03031015	ss490551163	3	15.17	HB-03-6	3	3282405
RosBREED_snp_sweet_cherry_Pp3_03086237	ss490551167	3	15.53	HB-03-6	unanchored	47351824
RosBREED_snp_sweet_cherry_Pp3_03136656	ss490551171	3	15.53	HB-03-6	3	3419718
RosBREED_snp_sweet_cherry_Pp3_03161286	ss490551175	3	15.72	HB-03-6	unanchored	108260927
RosBREED_snp_sweet_cherry_Pp3_03178549	ss490551179	3	15.86	HB-03-6	3	3457483
RosBREED_snp_sweet_cherry_Pp3_03196604	ss490551183	3	16	HB-03-6	3	3478117
RosBREED_snp_sweet_cherry_Pp3_03300749	ss490551199	3	16.82	HB-03-6	3	3595798
RosBREED_snp_sweet_cherry_Pp3_03593732	ss490551234	3	19.12	HB-03-7	unanchored	81216398
RosBREED_snp_tart_cherry_a_Pp3_03644850	ss490547811	3	19.45	HB-03-7	-	-
RosBREED_snp_sweet_cherry_Pp3_03681562	ss490551246	3	19.68	HB-03-7	3	4068874
RosBREED_snp_sweet_cherry_Pp3_03692734	ss490551250	3	19.75	HB-03-7	3	4116163
RosCOS2386-053_snp_sweet_cherry_Pp3_03792159	ss490559273	3	20.39	HB-03-8	-	-
RosCOS2386-454_snp_sweet_cherry_Pp3_03792552	ss490559277	3	20.39	HB-03-8	3	4203934
RosBREED_snp_sweet_cherry_Pp3_03927957	ss490551267	3	21.26	HB-03-8	3	4265603
RosBREED_snp_tart_cherry_a_Pp3_03988721	ss490547822	3	21.77	HB-03-8	3	4535718
RosBREED_snp_sweet_cherry_Pp3_04016810	ss490551275	3	22	HB-03-8	3	4553547
RosBREED_snp_tart_cherry_a_Pp3_04138750	ss490547825	3	23.02	HB-03-8	3	4645451
RosBREED_snp_sweet_cherry_Pp3_04197714	ss490551305	3	23.51	HB-03-8	3	4705214
RosBREED_snp_sweet_cherry_Pp3_04225721	ss490551309	3	23.74	HB-03-8	3	4734914
RosBREED_snp_sweet_cherry_Pp3_04301861	ss490551321	3	24.38	HB-03-8	3	4789791
RosBREED_snp_sweet_cherry_Pp3_04334085	ss490551325	3	24.82	HB-03-9	3	4845542
RosBREED_snp_sweet_cherry_Pp3_04450769	ss490551333	3	26.53	HB-03-9	3	4929151
RosBREED_snp_sweet_cherry_Pp3_04468725	ss490551337	3	26.53	HB-03-9	3	4936096
RosCOS3819-166_snp_sweet_cherry_Pp3_04571814	ss490559471	3	26.53	HB-03-9	3	5036001
RosCOS3819-242_snp_sweet_cherry_Pp3_04571890	ss490559474	3	26.53	HB-03-9	3	5036077
RosBREED_snp_sweet_cherry_Pp3_04934519	ss490551353	3	28.12	HB-03-10	-	-
RosCOS1295-534_snp_sweet_cherry_Pp3_05359437	ss490559004	3	29.12	HB-03-10	3	5932186
RosBREED_snp_sweet_cherry_Pp3_05440880	ss490551365	3	29.12	HB-03-10	3	6058485
RosBREED_snp_sweet_cherry_Pp3_05648657	ss490551369	3	29.12	HB-03-10	3	6194671
RosBREED_snp_sweet_cherry_Pp3_05838096	ss490551374	3	29.89	HB-03-11	3	6365182
RosBREED_snp_sweet_cherry_Pp3_06031878	ss490551378	3	29.99	HB-03-11	3	6590835
RosBREED_snp_sweet_cherry_Pp3_06477319	ss490551390	3	30.24	HB-03-11	3	7108165
RosBREED_snp_sweet_cherry_Pp3_06646570	ss490551394	3	30.24	HB-03-11	3	7230601
RosBREED_snp_sweet_cherry_Pp3_06738267	ss490551403	3	30.4	HB-03-12	3	7318374
RosBREED_snp_tart_cherry_a_Pp3_06783562	ss490547873	3	30.48	HB-03-12	3	7363969
RosCOS1140-103_snp_sweet_cherry_Pp3_07295951	ss490558935	3	31.36	HB-03-12	-	-
RosBREED_snp_sweet_cherry_Pp3_07412958	ss490551435	3	31.57	HB-03-12	3	7742278
RosBREED_snp_sweet_cherry_Pp3_07572277	ss490551446	3	31.84	HB-03-12	3	7847709
RosBREED_snp_sweet_cherry_Pp3_07622320	ss490551450	3	31.93	HB-03-12	3	7888068
RosBREED_snp_sweet_cherry_Pp3_08552044	ss490551490	3	33.5	HB-03-12	3	8314467
RosBREED_snp_sweet_cherry_Pp3_08859929	ss490551507	3	33.95	HB-03-13	3	8491306
RosBREED_snp_sweet_cherry_Pp3_09160314	ss490551519	3	34.39	HB-03-13	3	8657909
RosBREED_snp_sweet_cherry_Pp3_09226646	ss490551523	3	34.49	HB-03-13	3	8718729
RosBREED_snp_sweet_cherry_Pp3_09379690	ss490551531	3	34.71	HB-03-13	3	8824126
RosBREED_snp_sweet_cherry_Pp4_16184822	ss490553089	3	35.49	HB-03-13	4	18622407
RosCOS1134-107_snp_sweet_cherry_Pp4_16075683	ss490558929	3	35.65	HB-03-13	unanchored	90479916
RosBREED_snp_sweet_cherry_Pp4_15359611	ss490553068	3	35.86	HB-03-13	4	18009527
RosBREED_snp_sweet_cherry_Pp4_15220393	ss490553062	3	35.9	HB-03-13	unanchored	36808591
RosBREED_snp_sweet_cherry_Pp4_15070360	ss490553059	3	35.94	HB-03-13	unanchored	36730126
RosBREED_snp_tart_cherry_a_Pp3_09782875	ss490547928	3	36.98	HB-03-14	3	9060719
RosBREED_snp_sweet_cherry_Pp3_09789199	ss490551544	3	36.98	HB-03-14	3	9055680
RosBREED_snp_sweet_cherry_Pp3_09846490	ss490551548	3	37.33	HB-03-14	3	9015402
RosBREED_snp_sweet_cherry_Pp3_10022424	ss490551552	3	38.4	HB-03-15	3	9268582
RosBREED_snp_sweet_cherry_Pp3_10105783	ss490551556	3	38.4	HB-03-15	3	9481282
RosBREED_snp_sweet_cherry_Pp3_10162979	ss490551560	3	38.4	HB-03-15	3	9526875
RosBREED_snp_sweet_cherry_Pp3_10264563	ss490551563	3	38.4	HB-03-15	unanchored	6634375
RosCOS1313-127_snp_sweet_cherry_Pp3_10459565	ss490559025	3	38.49	HB-03-15	3	9582635
RosBREED_snp_sweet_cherry_Pp3_10573974	ss490551577	3	38.54	HB-03-15	-	-
RosBREED_snp_sweet_cherry_Pp3_10675150	ss490551584	3	38.59	HB-03-16	3	9777475
RosBREED_snp_sweet_cherry_Pp3_10822211	ss490551593	3	38.65	HB-03-16	3	9951217
RosBREED_snp_sweet_cherry_Pp3_12383977	ss490551635	3	39.19	HB-03-16	3	11691780
RosBREED_snp_sweet_cherry_Pp3_12732905	ss490551666	3	41.29	HB-03-17	3	12011941
RosBREED_snp_sweet_cherry_Pp3_12970338	ss490551675	3	42.71	HB-03-17	3	12249365
RosBREED_snp_sweet_cherry_Pp3_12987920	ss490551678	3	42.82	HB-03-17	3	12276811
RosBREED_snp_sweet_cherry_Pp3_13025963	ss490551684	3	43.05	HB-03-17	3	12312074
RosCOS1404-374_snp_sweet_cherry_Pp3_13108919	ss490559067	3	43.55	HB-03-17	-	-
RosBREED_snp_sweet_cherry_Pp3_13144730	ss490551699	3	43.76	HB-03-17	3	12403758
RosBREED_snp_sweet_cherry_Pp3_13174950	ss490551702	3	43.76	HB-03-17	3	12428920
RosBREED_snp_sweet_cherry_Pp3_13208005	ss490551705	3	43.76	HB-03-17	3	12467253
RosBREED_snp_sweet_cherry_Pp3_13290870	ss490551714	3	46.53	HB-03-17	3	12580157
RosBREED_snp_sweet_cherry_Pp3_13359999	ss490551717	3	47.57	HB-03-17	3	12617570
RosBREED_snp_sweet_cherry_Pp3_13406263	ss490551720	3	48.27	HB-03-17	3	12646997
RosBREED_snp_sweet_cherry_Pp3_13433848	ss490551723	3	48.69	HB-03-17	3	12675897
RosBREED_snp_sweet_cherry_Pp3_13466702	ss490551730	3	49.19	HB-03-17	3	12710293
RosBREED_snp_sweet_cherry_Pp3_13520194	ss490551739	3	50.14	HB-03-17	3	12765335
RosBREED_snp_sweet_cherry_Pp3_13563908	ss490551746	3	50.92	HB-03-17	3	12809669
RosBREED_snp_sweet_cherry_Pp3_13567593	ss490551749	3	50.98	HB-03-17	3	12813361
RosBREED_snp_sweet_cherry_Pp3_13795019	ss490551784	3	53.28	HB-03-17	3	13095557
RosCOS3766-391_snp_sweet_cherry_Pp3_13878008	ss490559450	3	54.11	HB-03-18	3	13174481
RosBREED_snp_tart_cherry_a_Pp3_13881088	ss490548016	3	54.11	HB-03-18	-	-
RosBREED_snp_sweet_cherry_Pp3_14024780	ss490551803	3	54.53	HB-03-18	3	13355090
RosBREED_snp_tart_cherry_a_Pp3_14442011	ss490548032	3	55.75	HB-03-18	unanchored	76070493
RosBREED_snp_sweet_cherry_Pp3_14754843	ss490551846	3	56.66	HB-03-19	3	13952061
RosBREED_snp_sweet_cherry_Pp3_15223934	ss490551863	3	58.03	HB-03-19	3	14464481
RosBREED_snp_sweet_cherry_Pp3_15309954	ss490551869	3	58.28	HB-03-19	3	14522002
RosBREED_snp_sweet_cherry_Pp3_15357433	ss490551872	3	58.3	HB-03-19	3	14573348
RosBREED_snp_sweet_cherry_Pp3_15455662	ss490551878	3	58.35	HB-03-19	3	14696460
RosBREED_snp_sweet_cherry_Pp3_15682037	ss490551889	3	58.45	HB-03-20	3	14963755
RosBREED_snp_sweet_cherry_Pp3_15730479	ss490551892	3	58.72	HB-03-20	3	15077824
RosBREED_snp_sweet_cherry_Pp3_15960505	ss490551898	3	61.39	HB-03-20	3	15178035
RosBREED_snp_tart_cherry_a_Pp3_15963845	ss490548083	3	61.39	HB-03-20	3	15181316
RosBREED_snp_sweet_cherry_Pp3_16087159	ss490551903	3	61.79	HB-03-21	unanchored	80196769
RosBREED_snp_sweet_cherry_Pp3_16511114	ss490551928	3	63.16	HB-03-21	3	15751357
RosBREED_snp_sweet_cherry_Pp3_16559009	ss490551931	3	63.31	HB-03-21	3	15831623
RosBREED_snp_sweet_cherry_Pp3_16692901	ss490551939	3	63.74	HB-03-21	3	16030481
RosBREED_snp_sweet_cherry_Pp3_16840399	ss490551948	3	64.22	HB-03-21	3	16175557
RosBREED_snp_sweet_cherry_Pp3_16891221	ss490551952	3	64.38	HB-03-22	3	16193853
RosBREED_snp_sweet_cherry_Pp3_17036907	ss490551960	3	64.85	HB-03-22	3	16386759
RosBREED_snp_sweet_cherry_Pp3_17182857	ss490551966	3	65.33	HB-03-22	3	16867412
RosBREED_snp_sweet_cherry_Pp3_17302344	ss490551969	3	65.71	HB-03-22	3	16946446
RosBREED_snp_sweet_cherry_Pp3_17343716	ss490551972	3	65.71	HB-03-22	3	17081442
RosBREED_snp_tart_cherry_a_Pp3_17344321	ss490548131	3	65.71	HB-03-22	3	17082047
RosBREED_snp_sweet_cherry_Pp3_17402466	ss490551974	3	65.71	HB-03-22	3	17153325
RosBREED_snp_sweet_cherry_Pp3_17538569	ss490551983	3	65.71	HB-03-22	3	17279110
RosBREED_snp_tart_cherry_a_Pp3_17566548	ss490548139	3	65.71	HB-03-22	3	17306895
RosBREED_snp_sweet_cherry_Pp3_17585551	ss490551986	3	65.71	HB-03-22	3	17330721
RosBREED_snp_sweet_cherry_Pp3_17633655	ss490551989	3	65.71	HB-03-22	3	17381541
RosBREED_snp_sweet_cherry_Pp3_17686981	ss490551992	3	65.97	HB-03-22	3	17450649
RosBREED_snp_tart_cherry_a_Pp3_17988706	ss490548147	3	67.41	HB-03-23	3	17703204
RosBREED_snp_sweet_cherry_Pp3_18003699	ss490552006	3	67.41	HB-03-23	3	17717960
RosCOS1828-405_snp_sweet_cherry_Pp3_18003809	ss490559215	3	67.41	HB-03-23	3	17718070
RosBREED_snp_sweet_cherry_Pp3_18138999	ss490552015	3	67.43	HB-03-23	3	17865878
RosBREED_snp_sweet_cherry_Pp3_18281259	ss490552023	3	67.47	HB-03-23	3	18034391
RosBREED_snp_sweet_cherry_Pp3_18419753	ss490552032	3	67.5	HB-03-23	3	18210803
RosBREED_snp_sweet_cherry_Pp3_18512598	ss490552038	3	67.52	HB-03-24	3	18318515
RosBREED_snp_sweet_cherry_Pp3_19018695	ss490552061	3	67.63	HB-03-24	3	18664626
RosBREED_snp_tart_cherry_a_Pp3_19021765	ss490548178	3	67.68	HB-03-24	3	18667743
RosBREED_snp_sweet_cherry_Pp3_19065063	ss490552064	3	68.45	HB-03-24	3	18709351
RosBREED_snp_sweet_cherry_Pp3_19163021	ss490552069	3	68.95	HB-03-24	3	18833885
RosBREED_snp_sweet_cherry_Pp3_19297291	ss490552078	3	69.63	HB-03-24	3	19001002
RosBREED_snp_tart_cherry_a_Pp3_19434425	ss490548198	3	70.21	HB-03-24	3	19149644
RosBREED_snp_sweet_cherry_Pp3_19524559	ss490552089	3	70.59	HB-03-24	3	19292158
RosBREED_snp_sweet_cherry_Pp3_19579065	ss490552092	3	70.82	HB-03-24	3	19348881
RosBREED_snp_sweet_cherry_Pp3_19626170	ss490552095	3	71.01	HB-03-24	3	19395921
RosBREED_snp_sweet_cherry_Pp3_19716836	ss490552101	3	71.39	HB-03-24	3	19520776
RosBREED_snp_sweet_cherry_Pp3_19812127	ss490552104	3	71.79	HB-03-24	3	19613561
RosBREED_snp_sweet_cherry_Pp3_19858004	ss490552107	3	71.98	HB-03-24	3	19685267
RosBREED_snp_tart_cherry_a_Pp3_19896497	ss490548218	3	72.14	HB-03-24	3	19728254
RosBREED_snp_sweet_cherry_Pp3_19947464	ss490552114	3	72.36	HB-03-24	-	-
RosBREED_snp_sweet_cherry_Pp3_20043199	ss490552120	3	72.76	HB-03-24	3	19886344
RosBREED_snp_sweet_cherry_Pp3_20094909	ss490552123	3	72.98	HB-03-24	3	19966862
RosBREED_snp_sweet_cherry_Pp3_20204650	ss490552129	3	73.44	HB-03-24	3	20101631
RosBREED_snp_sweet_cherry_Pp3_20243623	ss490552132	3	73.6	HB-03-24	3	20136629
RosCOS1559-306_snp_sweet_cherry_Pp3_20247750	ss490559159	3	73.62	HB-03-24	3	20140698
RosBREED_snp_tart_cherry_a_Pp3_20259294	ss490548234	3	73.65	HB-03-24	3	20151767
RosBREED_snp_sweet_cherry_Pp3_20277831	ss490552135	3	73.7	HB-03-25	3	20170311
RosBREED_snp_sweet_cherry_Pp3_20319642	ss490552138	3	73.81	HB-03-25	3	20218845
RosBREED_snp_sweet_cherry_Pp3_20474440	ss490552149	3	74.23	HB-03-25	3	20401562
RosBREED_snp_tart_cherry_a_Pp3_20620773	ss490548250	3	74.62	HB-03-25	3	20575017
RosBREED_snp_sweet_cherry_Pp3_20624415	ss490552160	3	74.63	HB-03-25	3	20578623
RosBREED_snp_sweet_cherry_Pp3_20699802	ss490552166	3	74.83	HB-03-25	3	21119579
RosBREED_snp_sweet_cherry_Pp3_20736561	ss490552169	3	74.93	HB-03-25	3	21180226
RosBREED_snp_tart_cherry_f_Pp3_20743530	ss490548254	3	74.95	HB-03-25	3	21188448
RosBREED_snp_sweet_cherry_Pp3_20777376	ss490552172	3	75.04	HB-03-25	3	21233474
RosBREED_snp_sweet_cherry_Pp3_20926524	ss490552184	3	75.44	HB-03-25	3	21412865
RosBREED_snp_tart_cherry_a_Pp3_20930960	ss490548262	3	75.45	HB-03-25	3	21417107
RosBREED_snp_sweet_cherry_Pp3_20967168	ss490552188	3	75.55	HB-03-25	3	21474807
RosBREED_snp_sweet_cherry_Pp3_21003752	ss490552191	3	75.65	HB-03-25	3	21513200
RosBREED_snp_sweet_cherry_Pp3_21119693	ss490552196	3	76.06	HB-03-26	3	21619240
RosBREED_snp_sweet_cherry_Pp3_21142174	ss490552199	3	76.12	HB-03-26	3	21642770
RosBREED_snp_sweet_cherry_Pp3_21231663	ss490552205	3	76.33	HB-03-26	3	22461258
RosBREED_snp_tart_cherry_f_Pp3_21310675	ss490548274	3	76.53	HB-03-26	3	22585313
RosBREED_snp_sweet_cherry_Pp3_21310851	ss490552210	3	76.53	HB-03-26	3	22585489
RosBREED_snp_sweet_cherry_Pp3_21352948	ss490552213	3	76.63	HB-03-26	3	21719471
RosBREED_snp_sweet_cherry_Pp3_21427385	ss490552219	3	76.81	HB-03-26	3	21796795
RosBREED_snp_tart_cherry_a_Pp3_21491412	ss490548282	3	76.97	HB-03-26	3	21859066
RosBREED_snp_sweet_cherry_Pp3_21542784	ss490552229	3	77.1	HB-03-26	3	21912758
RosBREED_snp_sweet_cherry_Pp3_21614148	ss490552234	3	77.27	HB-03-26	3	21984248
RosBREED_snp_sweet_cherry_Pp3_21653409	ss490552237	3	77.368	HB-03-26	3	22024104
RosBREED_snp_sweet_cherry_Pp3_21691283	ss490552240	3	77.4765	HB-03-26	3	22079053
RosBREED_snp_tart_cherry_a_Pp3_21709653	ss490548294	3	77.5292	HB-03-26	3	22096671
RosBREED_snp_sweet_cherry_Pp3_21730406	ss490552243	3	77.5887	HB-03-26	3	22116866
RosBREED_snp_sweet_cherry_Pp3_21767936	ss490552246	3	77.6962	HB-03-26	3	22157034
RosBREED_snp_sweet_cherry_Pp3_21808279	ss490552249	3	77.8118	HB-03-26	3	22201078
