# Supplementary material for: Deducing genotypes for loci of interest from SNP array data via haplotype sharing, demonstrated for apple and cherry
Source: PLoS One. 2023 Feb 7;18(2):e0272888. doi: 10.1371/journal.pone.0272888 (PMC9904487; doi:10.1371/journal.pone.0272888)
Supplement: S2 Table — (XLSX) [file pone.0272888.s002.xlsx]

## Sheet: Read Me
S2 Tables: All alleles deduced for four loci utilized in this study for apple and cherry.
For paper:
Deducing genotypes for loci of interest from SNP array data via haplotype sharing, demonstrated for apple and cherry
by Alexander Schaller, Stijn Vanderzande, Cameron Peace

## Sheet: Apple
Individual	Ma		Ma3		GD12			ND	Not deduced due to missing data or not matching haplotype pattern
Akane	BF2/J-Ma	H-ma	I-ma3	ND	155	155
Ambrosia	G-Ma	I-ma	F-ma3	G-ma3	155	159
Arlet	BF2/J-Ma	H-ma	E-Ma3	CES-Ma3	155	195
Aurora Golden Gala	BWs-Ma	I-ma	F-ma3	G-ma3	153	195
Autumn Crisp	G-Ma	ND	F-ma3	CES-Ma3	155	155
BC 8S-27-43	BWs-Ma	I-ma	E-Ma3	ND	153	153
Beacon	ND	ND	ND	ND	ND	ND
Beauty of Bath	ND	ND	ND	ND	155	157
Ben Davis	ND	ND	CF2-Ma3	ND	155	159
Blushing Golden	G-Ma	ND	F-ma3	ND	153	195
Braeburn	BWs-Ma	ND	G-ma3	ND	159	187
Burgundy	ND	ND	CES-Ma3	ND	155	157
Cameo	ND	ND	E-Ma3	G-ma3	155	159
Chinook	G-Ma	H-ma	G-ma3	G-ma3	195	195
Clivia	ND	ND	G-ma3	ND	155	ND
Co-op 15	BF2/J-Ma	E-Ma	CF2-Ma3	ND	159	ND
Co-op 17	ND	ND	H-ma3	ND	153	ND
Co-op 18	ND	ND	ND	ND	155	ND
Cortland	J-ma	ND	BMc-Ma3	CF2-Ma3	155	187
Cox's Orange Pippin	BWs-Ma	ND	G-ma3	J-ma3	155	159
Cripps Pink	C-Ma	H-ma	A-Ma3	F-ma3	155	195
Cripps Red	G-Ma	ND	A-Ma3	F-ma3	155	155
Dayton	ND	ND	CF2-Ma3	ND	187	195
Delblush	H-ma	ND	F-ma3	ND	195	195
Delicious	BWs-Ma	I-ma	G-ma3	H-ma3	153	159
Delorgue	BF2/J-Ma	ND	E-Ma3	ND	155	ND
Discovery	ND	ND	ND	ND	155	155
Dolgo	ND	ND	ND	ND	ND	ND
Duchess of Oldenburg	A-Ma	ND	ND	ND	161	ND
Early Cortland	ND	ND	CF2-Ma3	ND	155	187
Elstar	BWs-Ma	H-ma	F-ma3	ND	155	155
Empire	BWs-Ma	ND	D-Ma3	G-ma3	155	159
Empress	BF2/J-Ma	ND	I-ma3	ND	155	ND
Enterprise	BF2/J-Ma	J-ma	BMc-Ma3	I-ma3	159	ND
Esopus Spitzenburg	H-ma	ND	CES-Ma3	ND	155	157
F226829-2-2	BF2/J-Ma	ND	CF2-Ma3	ND	159	ND
Fantazja	J-ma	ND	D-Ma3	ND	161	187
Fiesta	BF2/J-Ma	ND	G-ma3	J-ma3	155	ND
Fireside	BF2/J-Ma	H-ma	G-ma3	I-ma3	155	161
Fortune	H-ma	ND	G-ma3	H-ma3	155	ND
Frostbite	D-Ma	ND	A-Ma3	ND	ND	ND
Fuji	BWs-Ma	ND	G-ma3	ND	159	ND
Gala	G-Ma	I-ma	E-Ma3	G-ma3	153	195
Ginger Gold	G-Ma	ND	F-ma3	G-ma3	155	155
GMAL 4327	ND	ND	ND	ND	155	ND
GMAL 4328	ND	ND	ND	ND	155	ND
GMAL 4329	ND	ND	ND	ND	155	ND
GMAL 4332	ND	ND	ND	ND	ND	ND
Golden Delicious	G-Ma	H-ma	E-Ma3	F-ma3	155	195
Goldrush	G-Ma	ND	F-ma3	ND	153	155
Goodland	ND	ND	BMc-Ma3	ND	ND	ND
GranSmith	ND	ND	A-Ma3	E-Ma3	155	159
Haralson	ND	ND	ND	ND	155	159
Honeycrisp	A-Ma	D-Ma	BGG+DO-ma3	J-ma3	155	155
Honeygold	H-ma	ND	F-ma3	ND	155	195
Idared	BF2/J-Ma	ND	CES-Ma3	G-ma3	155	155
Ingrid Marie	BWs-Ma	ND	J-ma3	ND	155	ND
James Grieve	BWs-Ma	ND	J-ma3	ND	155	155
Jonafree	H-ma	ND	CES-Ma3	J-ma3	155	ND
Jonamac	BF2/J-Ma	J-ma	D-Ma3	I-ma3	155	155
Jonathan	BF2/J-Ma	H-ma	CES-Ma3	I-ma3	155	155
Keepsake	D-Ma	H-ma	A-Ma3	J-ma3	155	ND
Kerr	ND	ND	ND	ND	155	ND
Kidds's Orange Red	BWs-Ma	I-ma	G-ma3	J-ma3	153	155
Lady William	C-Ma	ND	A-Ma3	ND	155	155
Lord Lambourne	BWs-Ma	ND	ND	ND	155	155
Liberty	J-ma	ND	CF2-Ma3	E-Ma3	155	157
Linda	ND	ND	ND	ND	155	161
Lodi	ND	ND	G-ma3	ND	155	187
Macoun	J-ma	ND	D-Ma3	E-Ma3	155	157
Malinda	ND	ND	ND	ND	155	159
Mantet	ND	ND	ND	ND	ND	ND
McIntosh	J-ma	ND	BMc-Ma3	D-Ma3	155	187
Melba	ND	ND	ND	ND	187	ND
Melrose	ND	ND	H-ma3	ND	153	155
M. floribunda 821	D-Ma	ND	ND	ND	ND	ND
Minnewashta	BF2/J-Ma	ND	G-ma3	ND	155	ND
Monroe	H-ma	ND	CES-Ma3	ND	155	157
Montgomery	BWs-Ma	ND	G-ma3	ND	157	187
Nicola	BWs-Ma	I-ma	E-Ma3	G-ma3	153	195
N J53	ND	ND	ND	ND	ND	ND
NJ 90	F-Ma	ND	D-Ma3	G-ma3	159	159
Northern Spy	H-ma	ND	J-ma3	ND	155	155
NY 543	I-ma	ND	G-ma3	G-ma3	195	ND
NY 65707-19	ND	ND	CF2-Ma3	D-Ma3	155	159
NY 752	G-Ma	H-ma	F-ma3	CES-Ma3	153	195
NY 88	BWs-Ma	H-ma	ND	ND	153	155
Oriole	ND	ND	I-ma3	ND	155	ND
Pinova	H-ma	ND	F-ma3	ND	155	195
PRI 14-126	G-Ma	BF2/J-Ma	CF2-Ma3	E-Ma3	159	195
PRI 1661-2	J-ma	BF2/J-Ma	BMc-Ma3	CF2-Ma3	155	159
Prima	H-ma	ND	CF2-Ma3	ND	187	195
Raritan	ND	ND	ND	ND	ND	ND
Redfree	ND	ND	ND	ND	ND	ND
Regent	J-ma	ND	BMc-Ma3	ND	155	187
Rome Beauty	ND	ND	ND	ND	157	ND
Russian Seedling	ND	ND	ND	ND	157	161
Sansa	BF2/J-Ma	I-ma	I-ma3	ND	155	195
Sawa	ND	ND	CES-Ma3	ND	155	161
Scifresh	G-Ma	ND	G-ma3	ND	187	195
Scired	BWs-Ma	I-ma	G-ma3	E-Ma3	153	195
Sciros	H-ma	ND	E-Ma3	G-ma3	153	195
Silken	ND	ND	F-ma3	ND	155	195
Sonya	BWs-Ma	I-ma	E-Ma3	G-ma3	159	195
Spartan	I-ma	ND	D-Ma3	G-ma3	155	159
Splendour	H-ma	BWs-Ma	F-ma3	G-ma3	153	195
State Fair	ND	ND	ND	ND	155	155
Sunrise	H-ma	ND	D-Ma3	F-ma3	155	ND
Sweet 16	D-Ma	H-ma	A-Ma3	ND	155	ND
Topaz	BF2/J-Ma	ND	ND	ND	155	195
Tsugaru	H-ma	ND	F-ma3	I-ma3	155	155
Vista Bella	ND	ND	ND	ND	187	ND
Wagener	ND	ND	G-ma3	ND	155	155
Wealthy	H-ma	ND	I-ma3	ND	155	161
Winesap	BWs-Ma	ND	H-ma3	ND	153	159
Winter Banana	ND	ND	ND	ND	ND	ND
Worcester Pearmain	H-ma	ND	ND	ND	155	155
WA 2	BWs-Ma	I-ma	F-ma3	G-ma3	153	195
WA 5	E-Ma	H-ma	CF2-Ma3	F-ma3	153	ND
Yellow Newtown	ND	ND	ND	ND	ND	ND
Yellow Transparent	ND	ND	ND	ND	155	157

## Sheet: Cherry
Individual	Rf			ND	Not deduced due to missing data or not matching haplotype pattern
AA	H2	H13
Ambrunes	H1	H14
BB	H1	H13
Benton	H1	H11
Bertiolle	H1	H14
Bing	H2	H9
Black Republican	H2	H9
Blackheart	H13	ND
Brooks	H2	H11
Cashmere	H11	H13
CC	H2	H8/17
Chelan	H11	H13
Chinook	H2	ND
Cowiche	H1	H11
Cristobalina	H4	H14
DD	H2	H8/17
Dzherlo	H6	H8/17
Early Burlat	H11	H8/17
EE	H2	H13
Emperor Francis	H1	H5
Empress Eugenie	H1	ND
GG	H1	H8/17
Giant	ND	ND
Gil-Peck	H1	ND
Glacier	H13	H8/17
Governor Wood	ND	ND
Hedelfingen	ND	ND
Index	H2	H13
JJ	H2	H13
JI 2420	ND	ND
Kiona	H11	H8/17
Kordia	ND	ND
Krupnoplodnaya	H6	H8/17
Lambert	H1	H13
Lapins	H1	H9
MIM 17	H7	H8/17
MIM 23	H7	H8/17
Moreau	H11	H8/17
Napleon	H1	H2
Newstar	H1	H13
NY 54	ND	ND
Olympus	H1	H9
PMR-1	H13	H8/17
Rainier	H1	H2
Regina	H3	H9
Rube	ND	ND
Satonishiki	H1	ND
Schmidt	H1	H10
Schneiders	H3	ND
Selah	H2	H13
Stella	H1	H13
Summit	H1	H10
Sunburst	H10	ND
Sweetheart	H1	H9
Tieton	H11	H13
Van	H1	H9
Venus	H1	H13
Vic	H2	H10
Vittoria	ND	ND
Windsor	H1	H13
