# Supplementary material for: Deducing genotypes for loci of interest from SNP array data via haplotype sharing, demonstrated for apple and cherry
Source: PLoS One. 2023 Feb 7;18(2):e0272888. doi: 10.1371/journal.pone.0272888 (PMC9904487; doi:10.1371/journal.pone.0272888)
Supplement: S5 Table — As evidence of correct deduction, extended haplotype patterns are shown for the cultivars and their parents, some siblings, and some offspring. Extended haplotype patterns are color-coded by ancestral source. (XLSX) [file pone.0272888.s005.xlsx]

## Sheet: Read Me
S5 Tables: Haplotype comparisons for three cultivars with alleles deduced for the SSR GD12 that did not match reported genotypes on GRIN-Global. As evidence of correct deduction, extended haplotype patterns are shown for the cultivars and their parents, some siblings, and some offspring. Extended haplotype patterns are color-coded by ancestral source.
For paper:
Deducing genotypes for loci of interest from SNP array data via haplotype sharing, demonstrated for apple and cherry
by Alexander Schaller, Stijn Vanderzande, Cameron Peace

## Sheet: Arlet
Cultivar	Parent	Haploblock
		HB-03-1	HB-03-2	HB-03-3	HB-03-4	HB-03-5	HB-03-6	HB-03-7	HB-03-8	HB-03-9	HB-03-10	HB-03-11	HB-03-11a	HB-03-12	HB-03-12a	HB-03-13	HB-03-14	HB-03-15	HB-03-16	HB-03-17	HB-03-18	HB-03-19	HB-03-20	HB-03-21	HB-03-22	HB-03-23	HB-03-24	HB-03-25	HB-03-26	HB-03-26a	HB-03-27	HB-03-28	Alleles	HB-03-29	HB-03-30a	HB-03-30	HB-03-31	HB-03-32	HB-03-33	HB-03-34	HB-03-34a	HB-03-35	HB-03-36	HB-03-37	HB-03-38a	HB-03-38	HB-03-38b	HB-03-39	HB-03-40
Arlet	Golden Delicious	3	4	3	4	4	4	4	2	4	3	4	4	2	4	2	3	4	4	3	4	4	2	3	4	3	3	4	2	2	4	3	195	2	2	4	4	3	4	4	4	4	3	2	2	3	3	4	4
Arlet	Idared	3	4	3	7	7	5	19	2	15	5	8	9	15	4	7	5	9	4	4	5	5	3	4	5	4	4	5	2	2	6	5	155	2	2	8	7	3	5	7	7	5	6	4	3	7	4	7	5
Golden Delicious	Grimes Golden	3	4	3	4	4	4	4	2	4	3	4	4	2	4	2	3	4	4	3	4	4	2	3	4	3	3	4	2	2	4	3	195	2	2	4	4	3	4	4	4	4	3	2	2	3	3	4	4
Golden Delicious	F_Golden Delicious	3	5	4	5	5	5	5	2	5	3	5	5	3	5	2	3	4	4	4	5	5	3	4	5	4	4	5	2	2	5	4	155	3	2	5	4	4	5	5	5	5	4	3	3	3	3	5	4
Grimes Golden	-	3	2	3	2	2	2	2	2	2	3	2	2	-	2	-	2	2	2	3	2	2	-	2	2	2	3	3	2	2	3	3	-	2	-	3	3	3	3	3	3	3	3	3	3	3	3	3	3
Grimes Golden	-	3	4	3	4	4	4	4	2	4	3	4	4	-	4	-	3	4	4	3	4	4	-	3	4	3	3	4	2	2	4	3	195	2	-	4	4	3	4	4	4	4	3	2	2	3	3	4	4
Idared	Jonathan	3	4	3	7	7	5	19	2	15	5	8	9	15	4	7	5	9	4	4	5	5	3	4	5	4	4	5	2	2	6	5	155	2	2	8	7	3	5	7	7	5	6	4	3	7	4	7	5
Idared	Wagener	3	7	3	16	11	10	8	2	12	3	10	14	5	8	2	3	10	5	3	9	5	17	2	6	5	3	4	3	2	6	5	187	2	2	8	7	3	5	7	7	5	6	4	3	7	4	8	12
Jonathan	Esopus Spitzenburg	3	5	8	5	5	5	5	2	5	3	5	5	3	5	2	3	4	4	4	5	5	3	4	5	4	4	5	2	2	6	5	155	2	2	8	7	3	5	7	7	5	6	4	3	7	4	8	12
Jonathan	F_Jonathan	3	4	3	7	7	5	19	2	15	5	8	9	15	4	7	5	9	13	10	31	4	2	3	4	4	4	5	2	2	6	5	155	2	2	8	7	3	5	7	7	5	6	4	3	7	4	7	5
Golden Delicious 155
Ginger Gold	Golden Delicious	3	5	4	5	5	5	5	2	5	3	5	5	3	5	2	3	4	4	4	5	5	3	4	5	4	4	5	2	2	5	4	155	3	2	5	4	4	5	5	5	5	4	3	3	3	3	5	4
Ginger Gold	Lodi	3	7	3	5	22	8	9	2	8	3	10	8	23	17	2	2	6	9	4	4	4	2	3	4	3	3	5	2	2	6	5	157	2	2	8	7	3	5	10	6	5	4	4	4	4	3	7	5
Golden Delicious 195
Red Baron	Golden Delicious	3	4	3	4	4	4	4	2	4	3	4	4	2	4	2	3	4	4	3	4	4	2	3	4	3	3	4	2	2	4	3	195	2	2	4	4	3	4	4	4	4	3	2	2	3	3	4	4
Red Baron	Duchess of Oldenburg	3	7	3	5	5	5	5	2	5	3	5	5	3	5	2	2	6	5	3	5	5	17	5	6	2	5	6	4	3	7	3	157	2	2	4	4	3	5	4	7	5	6	4	4	4	3	6	5
	Corrected Genotype
Arlet	155:195
	Reported Genotype
Arlet	155:155
Golden Delicious	155:195
Grimes Golden	157:195
Idred	155:187
Jonathan	155:155
Ginger Gold	155:157
Red Baron	157:195
[truncated: 12 more columns]

## Sheet: Early Cortland
Cultivar	Parent	Haploblock
		HB-03-1	HB-03-2	HB-03-3	HB-03-4	HB-03-5	HB-03-6	HB-03-7	HB-03-8	HB-03-9	HB-03-10	HB-03-11	HB-03-11a	HB-03-12	HB-03-12a	HB-03-13	HB-03-14	HB-03-15	HB-03-16	HB-03-17	HB-03-18	HB-03-19	HB-03-20	HB-03-21	HB-03-22	HB-03-23	HB-03-24	HB-03-25	HB-03-26	HB-03-26a	HB-03-27	HB-03-28	Alleles	HB-03-29	HB-03-30a	HB-03-30	HB-03-31	HB-03-32	HB-03-33	HB-03-34	HB-03-34a	HB-03-35	HB-03-36	HB-03-37	HB-03-38a	HB-03-38	HB-03-38b	HB-03-39	HB-03-40
Early Cortland	Cortland	3	4	3	4	4	9	11	2	6	3	11	9	6	4	2	5	10	7	4	4	4	2	3	4	3	5	4	3	2	19	3	187	3	6	6	5	3	12	16	7	5	6	4	3	7	4	5	9
Early Cortland	Lodi	3	7	3	5	22	8	9	2	8	3	10	8	23	17	2	2	6	9	4	4	4	2	3	4	3	3	5	2	2	6	5	155	2	2	8	7	3	5	10	6	5	4	4	4	4	3	7	5
Cortland	McIntosh	3	4	3	4	4	9	11	2	6	3	11	9	6	4	2	5	10	7	4	4	4	2	3	4	3	5	4	3	2	19	3	187	3	6	6	5	3	12	16	7	5	6	3	3	3	3	5	4
Cortland	Ben Davis	15	7	17	17	5	5	5	2	5	3	5	5	13	8	2	3	10	5	3	9	5	3	4	5	2	5	10	3	3	26	12	155	2	2	8	4	3	11	4	6	8	6	4	3	7	4	5	9
McIntosh	-	3	4	3	4	4	9	11	2	6	3	11	9	6	4	2	5	10	7	4	4	4	2	3	4	3	5	4	3	2	19	3	187	3	6	6	5	3	12	16	6	5	4	3	3	3	3	5	4
McIntosh	-	10	10	15	4	5	5	8	2	8	3	10	14	2	4	5	2	13	5	3	9	5	3	4	5	4	4	5	2	2	6	5	155	2	2	8	7	3	5	15	7	5	6	4	4	5	4	7	5
Lodi	Yellow Transparent	3	7	3	5	22	8	9	2	8	3	10	8	23	17	2	2	6	9	4	4	4	2	3	4	3	3	5	2	2	6	5	155	2	2	8	7	3	5	10	6	5	4	4	4	4	3	7	5
Lodi	Montgomery	3	4	3	4	7	5	8	2	8	3	4	4	15	4	2	3	10	7	4	4	4	2	3	4	9	3	4	3	2	19	3	187	2	3	6	5	3	6	7	7	5	6	4	4	10	4	7	5
Yellow Transparent	-	3	7	3	5	5	5	5	2	5	3	5	5	14	4	3	2	9	5	3	5	5	17	2	6	4	4	5	2	3	44	5	157	2	3	8	4	3	6	38	7	5	4	4	4	4	3	13	5
Yellow Transparent	-	3	7	3	5	22	8	9	2	8	3	10	8	23	17	2	2	6	9	4	4	4	2	3	4	3	3	5	2	2	6	5	155	2	2	8	7	3	5	10	6	5	4	4	4	4	3	7	5
Montgomery	-	3	4	3	4	7	5	8	2	8	3	4	4	15	4	2	3	10	7	4	4	4	2	3	4	9	3	4	3	2	19	3	187	2	2	8	5	3	6	7	7	5	6	4	4	10	4	7	5
Montgomery	-	6	5	8	5	5	5	8	2	5	3	10	5	13	18	3	2	5	13	4	111	5	8	2	6	9	3	5	2	2	44	3	157	2	3	6	7	3	25	7	7	5	6	4	3	7	4	7	5
McIntosh 155
Empire	McIntosh	10	10	15	4	5	5	8	2	8	3	10	14	2	4	5	2	13	5	3	9	5	3	4	5	4	4	5	2	2	6	5	155	2	2	8	7	3	5	15	7	5	6	4	4	5	4	7	5
Empire	Delicious	7	7	5	4	4	9	11	3	8	3	9	12	9	4	3	5	14	4	4	12	7	9	2	9	4	7	7	5	3	9	8	159	2	2	8	7	3	5	7	7	5	6	4	3	7	4	5	9
Jonamac	McIntosh	10	10	15	4	5	5	8	2	8	3	10	14	2	4	5	2	13	5	3	9	5	3	4	5	4	4	5	2	2	6	5	155	2	2	8	5	3	12	16	6	5	4	3	3	3	3	5	4
Jonamac	Jonathan	3	4	3	7	7	5	19	2	15	5	8	9	15	4	7	5	9	13	10	31	4	2	3	4	4	4	5	2	2	6	5	155	2	2	8	7	3	5	7	7	5	6	4	3	7	4	7	5
Mcintosh 187
Regent	McIntosh	3	4	3	4	4	9	11	2	6	3	11	9	6	4	2	5	10	7	4	4	4	2	3	4	3	5	4	3	2	19	3		3	6	6	5	3	12	16	6	5	4	3	3	3	3	5	4
Regent	Linda	4	6	5	4	4	6	6	3	6	4	6	6	2	6	3	2	5	5	5	6	5	8	2	6	5	3	5	3	2	6	3		2	3	6	5	3	6	4	7	5	6	4	4	5	4	8	12
Fantazja	Haralson	15	7	22	5	5	5	5	2	5	3	5	5	3	5	2	3	4	4	7	5	5	3	4	5	4	4	5	2	2	6	5		2	2	8	7	3	5	7	7	5	6	4	3	7	4	8	12
Fantazja	McIntosh	3	4	3	4	4	9	11	2	6	3	11	9	6	4	2	5	10	7	4	4	4	2	3	4	3	5	4	3	2	19	3		3	6	6	5	3	12	16	7	5	6	4	4	5	4	7	5
	Corrected Genotype
Early Cortland	155:187
	Reported Genotype
Early Cortland	155:155
Cortland	155:187
McIntosh	155:187	Presumed to be McIntosh Summerland Red
Lodi	155:187
Yellow Transparent	155:157
Montgomery	157:187
Empire	155:159
Jonamac	155:155
Regent	N/A
Fantazja	N/A
[truncated: 12 more columns]

## Sheet: Priam
		HB.03.1	HB.03.2	HB.03.3	HB.03.4	HB.03.5	HB.03.6	HB.03.7	HB.03.8	HB.03.9	HB.03.10	HB.03.11	HB.03.11a	HB.03.12	HB.03.12a	HB.03.13	HB.03.14	HB.03.15	HB.03.16	HB.03.17	HB.03.18	HB.03.19	HB.03.20	HB.03.21	HB.03.22	HB.03.23	HB.03.24	HB.03.25	HB.03.26	HB.03.26a	HB.03.27	HB.03.28		HB.03.29	HB.03.30a	HB.03.30	HB.03.31	HB.03.32	HB.03.33	HB.03.34	HB.03.34a	HB.03.35	HB.03.36	HB.03.37	HB.03.38a	HB.03.38	HB.03.38b	HB.03.39	HB.03.40
Priam	PRI14-126	15	7	17	17	5	5	5	2	5	3	5	5	13	8	2	3	4	4	3	4	4	2	3	4	3	3	4	2	2	4	3	195	2	2	4	4	3	4	4	4	4	4	3	3	3	3	5	4
Priam	Jonathan	3	4	3	7	7	5	19	2	15	5	8	9	15	4	7	5	9	13	10	31	4	2	4	5	4	4	5	2	2	6	5	155	2	2	8	7	3	5	7	7	5	6	4	3	7	4	8	5
Jonathan	EsopSpitz	3	5	8	5	5	5	5	2	5	3	5	5	3	5	2	3	4	4	4	5	5	3	4	5	4	4	5	2	2	6	5	155	2	2	8	7	3	5	7	7	5	6	4	3	7	4	8	12
Jonathan	F_Jonathan	3	4	3	7	7	5	19	2	15	5	8	9	15	4	7	5	9	13	10	31	4	2	3	4	4	4	5	2	2	6	5	155	2	2	8	7	3	5	7	7	5	6	4	3	7	4	7	5
PRI14-126	Golden Delicious	3	4	3	4	4	4	4	2	4	3	4	4	2	4	2	3	4	4	3	4	4	2	3	4	3	3	4	2	2	4	3	195	2	2	4	4	3	4	4	4	4	4	3	3	3	3	5	4
PRI14-126	F2_26829-2-2	15	7	17	17	5	5	5	2	5	3	5	5	13	8	2	3	10	5	7	24	4	2	3	4	3	5	7	5	3	15	7		3	2	4	4	3	5	4	7	5	6	4	4	8	4	6	6
Golden Delicious	Grimes_Golden	3	4	3	4	4	4	4	2	4	3	4	4	2	4	2	3	4	4	3	4	4	2	3	4	3	3	4	2	2	4	3	195	2	2	4	4	3	4	4	4	4	3	2	2	3	3	4	4
Golden Delicious	F_GoldenDel	3	5	4	5	5	5	5	2	5	3	5	5	3	5	2	3	4	4	4	5	5	3	4	5	4	4	5	2	2	5	4	155	3	2	5	4	4	5	5	5	5	4	3	3	3	3	5	4
Grimes Golden		3	2	3	2	2	2	2	2	2	3	2	2	-	2	-	2	2	2	3	2	2	-	2	2	2	3	3	2	2	3	3	157	2	-	3	3	3	3	3	3	3	3	3	3	3	3	3	3
Grimes Golden		3	4	3	4	4	4	4	2	4	3	4	4	-	4	-	3	4	4	3	4	4	-	3	4	3	3	4	2	2	4	3	195	2	-	4	4	3	4	4	4	4	3	2	2	3	3	4	4
F2_26829-2-2		3	7	3	16	11	10	8	2	12	3	4	4	15	4	3	2	13	5	3	9	5	3	4	5	5	3	5	3	2	27	3		2	2	8	4	3	6	22	7	5	6	4	4	8	4	6	6
F2_26829-2-2		15	7	17	17	5	5	5	2	5	3	5	5	13	8	2	3	10	5	7	24	4	2	3	4	3	5	7	5	3	15	7		3	2	4	4	3	5	4	4	5	3	4	3	3	3	5	16
	Reported	Corrected
Priam	155:159	155:195
Jonathan	155:155
PRI14-126	N/A
Golden Delicious	155:195
Grimes Golden	157:195
F2_26829-2-2	N/A
[truncated: 12 more columns]

## Sheet: Worcester Pearmain
Cultivar	Parent	Haploblock
		HB-03-1	HB-03-2	HB-03-3	HB-03-4	HB-03-5	HB-03-6	HB-03-7	HB-03-8	HB-03-9	HB-03-10	HB-03-11	HB-03-11a	HB-03-12	HB-03-12a	HB-03-13	HB-03-14	HB-03-15	HB-03-16	HB-03-17	HB-03-18	HB-03-19	HB-03-20	HB-03-21	HB-03-22	HB-03-23	HB-03-24	HB-03-25	HB-03-26	HB-03-26a	HB-03-27	HB-03-28	GD12	HB-03-29	HB-03-30a	HB-03-30	HB-03-31	HB-03-32	HB-03-33	HB-03-34	HB-03-34a	HB-03-35	HB-03-36	HB-03-37	HB-03-38a	HB-03-38	HB-03-38b	HB-03-39	HB-03-40
Worcester Pearmain		3	2	3	67	5	5	12	2	5	3	5	5	3	5	2	3	4	4	7	4	4	2	3	4	4	4	5	2	2	6	5	155	2	-	8	7	3	5	7	7	5	4	4	3	3	3	5	4
Worcester Pearmain		6	5	8	5	8	5	19	2	6	5	8	9	6	4	5	4	9	5	3	6	5	17	5	6	4	4	5	2	2	6	5	155	2	-	8	7	3	11	81	7	5	4	4	3	7	4	7	5
Discovery	Worcester Pearmain	6	5	8	5	8	5	19	2	6	5	8	9	6	4	5	4	9	5	3	6	5	17	5	6	4	4	5	2	2	6	5	155	2	2	8	7	3	11	81	7	5	4	4	3	7	4	7	5
Discovery	Beauty of Bath	3	7	-	29	5	5	8	2	8	3	10	47	15	15	3	2	14	5	6	113	6	3	9	8	4	4	5	2	2	6	5	155	2	2	8	7	3	5	82	8	5	5	4	4	4	3	11	5
Akane	Jonathan	3	4	3	7	7	5	19	2	15	5	8	9	15	4	7	5	9	13	10	31	4	2	3	4	4	4	5	2	2	6	5	155	2	2	8	7	3	5	7	7	5	6	4	3	7	4	7	5
Akane	Worcester Pearmain	6	5	8	5	8	5	19	2	6	5	8	9	6	4	5	4	9	5	3	6	5	17	5	4	4	4	5	2	2	6	5	155	2	2	8	7	3	5	7	7	5	4	4	3	3	3	5	4
Lord Lambourne	James Grieve	15	13	23	32	22	8	8	2	12	3	10	14	5	8	2	3	4	7	4	4	4	2	3	4	4	4	5	2	2	6	5	155	2	2	8	7	3	5	7	7	5	6	4	3	7	4	8	12
Lord Lambourne	Worcester Pearmain	3	2	3	67	5	5	12	2	5	3	5	5	3	5	2	3	4	4	7	4	4	2	3	4	4	4	5	2	2	6	5	155	2	2	8	7	3	5	7	7	5	4	4	3	7	4	7	5
	Corrected Genotype
Worcester Pearmain	155:155
	Reported Genotype
Worcester Pearmain	155:187
Discovery	155:155
Akane	155:155
Lord Lambourne	155:155
[truncated: 12 more columns]
