# Supplementary material for: Deducing genotypes for loci of interest from SNP array data via haplotype sharing, demonstrated for apple and cherry
Source: PLoS One. 2023 Feb 7;18(2):e0272888. doi: 10.1371/journal.pone.0272888 (PMC9904487; doi:10.1371/journal.pone.0272888)
Supplement: S6 Table — Flanking haplotypes with the same background shades have the same pattern. Cells with green fill represent the locus and its immediately flanking haplotypes, extended haplotypes with gray fill were necessary for differentiation among functional alleles, those in blue fill were necessary for differentiation among ancestral sources. Cells with yellow fill were the haploblock necessary to differentiate that ancestral cultivar from others that had the same flanking haploblock but different functional alleles, cells with red fill were the haploblock necessary to differentiate between ancestral cultivars that had the same flanking haploblocks and the same functional alleles. (XLSX) [file pone.0272888.s006.xlsx]

## Sheet: Read Me
S6 Tables: Display of extended haplotypes of ancestral sources needed to differentiate among all functional alleles. Flanking haplotypes with the same background shades have the same pattern. Cells with green fill represent the locus and its immediately flanking haplotypes, extended haplotypes with gray fill were necessary for differentiation among functional alleles, those in blue fill were nece…
For paper:
Deducing genotypes for loci of interest from SNP array data via haplotype sharing, demonstrated for apple and cherry
by Alexander Schaller, Stijn Vanderzande, Cameron Peace

## Sheet: Ma flanking
Ancestral Source	Ma Allele	HB.16.5	HB.16.6
Ma alleles
Duchess of Oldenburg	A-Ma	7	4
UP_Jonathan	Bf2/j-Ma	4	3
Winesap	Bws-Ma	4	3
UP_Lady Williams	C-Ma	11	3
Frostbite	D-Ma	10	2
NJ 27	E-Ma	20	3
NJ 136055	F-Ma	15	3
Grimes Golden	G-Ma	4	3
ma alleles
UP_Golden Delicious	H-ma	5	2
UP_Delicious	I-ma	5	2
McIntosh	J-ma	7	4

## Sheet: Ma extended
Ancestral Source	Functional Allele	Haploblock:	HB-16-2a	HB-16-3	HB-16-4	HB-16-5	Ma allele	HB-16-6	HB-16-7	HB-16-8	HB-16-9
		Genetic Position (cM):	0.767	0.767	2.017	6.72		7.83	8.478	8.481	9.368
Ancestral sources with different functional alleles
Duchess of Oldenburg	Ma		2	2	2	7	A-Ma	4	7	2	5
McIntosh	ma		3	2	2	7	J-ma	4	11	2	5
Ancestral sources with identical functional allele
UP_Jonathan	Ma		3	3	9	4	Bf2/j-Ma	3	4	3	4
Winesap	Ma		3	2	2	4	Bws-Ma	3	4	3	4
Grimes Golden	Ma		2	2	2	4	G-Ma	3	4	3	4
UP_Golden Delicious	ma		2	2	2	5	H-ma	2	5	2	5
UP_Delicious	ma		3	2	2	5	I-ma	2	5	2	9

## Sheet: Ma3 flanking
Ancestral Source	Ma3 Allele	HB-08-18	HB-08-19
Ma3 alleles
Granny Smith	A-Ma3	6	4
McIntosh	Bmc-Ma3	4	3
Esopus Spitzenburg	Ces-Ma3	7	10
F226829-2-2	Cf2-Ma3	7	10
McIntosh	D-Ma3	4	4
Grimes Golden	E-Ma3	4	3
ma3 alleles
Honeycrisp	Bgg+do-ma3	4	3
UP_Golden Delicious	F-ma3	4	4
UP_Delicious	G-ma3	7	4
Winesap	H-ma3	4	4
UP_Jonathan	I-ma3	7	4
Northern Spy	J-ma3	4	3

## Sheet: Ma3 extended
Ancestral Source	Functional Allele	Haploblock:	HB-08-11	HB-08-12	HB-08-13	HB-08-14	HB-08-15	HB-08-16	HB-08-17	HB-08-18	Ma3 allele	HB-08-19	HB-08-20	HB-08-21	HB-08-22	HB-08-23	HB-08-24	HB-08-25	HB-08-26	HB-08-26a
		Genetic Position (cM):	16.447	16.447	16.569	17.465	18.286	20.12	21.068	25.186		26.519	26.519	29.189	30.833	30.938	31.709	32.096	32.099	32.788
Ancestral sources with different functional alleles
McIntosh	Ma3		5	6	6	4	3	4	4	4	Bmc-Ma3	3	2	3	5	6	3	3	10	8
Grimes Golden	Ma3		3	3	3	3	3	4	4	4	E-Ma3	3	2	3	4	4	2	2	4	4
Honeycrisp	ma3		3	3	3	3	3	4	4	4	Bgg+do-ma3	3	2	3	4	6	4	2	7	6
Northern Spy	ma3		5	3	5	2	2	6	11	4	J-ma3	3	2	8	10	7	2	2	6	9
McIntosh	Ma3		4	4	4	2	2	8	10	4	D-Ma3	4	2	3	4	4	2	2	4	9
UP_Golden Delicious	ma3		4	4	4	2	2	5	5	4	F-ma3	4	3	2	5	5	3	2	5	4
Winesap	ma3		5	3	3	2	3	4	7	4	H-ma3	4	2	8	11	8	2	2	6	9
Ancestral sources with identical functional allele
UP_Delicious	ma3		3	3	3	2	2	8	10	7	G-ma3	4	3	2	5	6	3	2	4	9
UP_Jonathan	ma3		10	3	3	2	2	8	10	7	I-ma3	4	3	4	7	5	4	2	13	13
Esopus Spitzenburg	Ma3		14	3	4	3	2	5	15	7	Ces-Ma3	10	2	4	7	5	4	2	13	13
F226829-2-2	Ma3		3	3	4	3	2	5	15	7	Cf2-Ma3	10	2	4	7	5	4	2	13	13

## Sheet: GD12 flanking
Ancestral Source	GD12 Allele	HB-03-26	HB-03-26a
Winesap	153	4	3
Ben Davis	155	3	3
Beauty of Bath	155	2	2
Cox's Orange Pippin	155	2	2
Esopus Spitzenburg	155	2	2
Granny Smith	155	2	2
Malinda	155	2	2
McIntosh	155	2	2
Northern Spy	155	2	2
Northern Spy	155	2	2
Wagener	155	2	2
Worcester Pearmain	155	2	2
Worcester Pearmain	155	2	2
UP_Golden Delicious	155	2	2
Lady Williams	155	4	3
Wagener	155	3	2
Yellow Transparent	155	2	2
Esopus Spitzenburg	157	2	2
Montgomery	157	2	2
Rome Beauty	157	2	2
Russian Seedling	157	2	2
Yellow Transparent	157	2	3
Beauty of Bath	157	2	2
Ben Davis	159	5	3
Granny Smith	159	5	3
UP_Delicious	159	5	3
Cox's Orange Pippin	159	5	3
Malinda	159	5	3
Winesap	159	5	3
Russian Seedling	161	2	2
Duchess of Oldenburg	161	3	2
UP_Braeburn	187	4	3
McIntosh	187	3	2
Montgomery	187	3	2
Grimes Golden	195	2	2

## Sheet: GD12 extended
Ancestral Source	GD12 Allele	Haploblock:	HB-03-7	HB-03-8	HB-03-9	HB-03-10	HB-03-11	HB-03-11a	HB-03-12	HB-03-12a	HB-03-13	HB-03-14	HB-03-15	HB-03-16	HB-03-17	HB-03-18	HB-03-19	HB-03-20	HB-03-21	HB-03-22	HB-03-23	HB-03-24	HB-03-25	HB-03-26	GD12 allele	HB-03-26a	HB-03-27	HB-03-28	HB-03-29	HB-03-30a	HB-03-30	HB-03-31	HB-03-32	HB-03-33	HB-03-34	HB-03-34a	HB-03-35	HB-03-36	HB-03-37	HB-03-38a	HB-03-38	HB-03-38b	HB-03-39	HB-03-40	HB-03-41	HB-03-42	HB-03-43
		Genetic Position (cM):	6.06	6.301	6.301	7.191	7.951	8.46	9.968	10.08	14.675	14.678	16.497	16.821	19.464	22.931	24.567	24.567	25.534	26.948	26.948	29.478	31.432	34.087		34.087	34.087	34.337	35.92	36.692	36.767	37.549	37.607	38.197	44.201	45.206	45.206	48.49	49.558	50.442	51.045	51.925	54.729	55.06	57.283	59.742	60.505
Ancestral sources with different functional alleles
Winesap	153		4	2	4	3	4	8	5	8	2	3	13	5	4	5	5	3	4	5	4	5	7	4	153	3	12	7	3	5	-	4	6	9	10	7	5	4	3	2	6	6	5	4	2	3	5
Lady Williams	155		8	2	8	3	5	8	6	4	4	3	6	8	4	14	4	10	2	4	3	5	9	4	155	3	16	3	2	2	12	4	3	5	14	4	6	6	4	3	7	4	7	5	4	8	4
UP_Braeburn	187		8	2	8	3	10	13	13	8	2	3	10	7	4	4	4	2	4	5	4	4	5	4	187	3	31	5	2	2	8	7	3	5	7	7	5	6	4	3	7	4	8	12	2	3	12
Beauty of Bath	155		8	2	8	3	10	47	15	15	3	2	14	5	6	113	-	3	9	8	4	4	-	2	155	2	6	5	2	2	8	7	3	5	82	8	5	5	4	4	4	3	11	5	3	2	18
Cox's Orange Pippin	155		8	2	5	3	5	5	3	5	2	3	4	4	4	5	5	3	4	5	4	4	5	2	155	2	6	5	2	2	8	7	3	5	7	7	5	6	4	3	7	4	8	12	2	3	12
Esopus Spitzenburg	155		5	2	5	3	5	5	3	5	2	3	4	4	4	5	5	3	4	5	4	4	5	2	155	2	6	5	2	2	8	7	3	5	7	7	5	6	4	3	7	4	8	12	2	3	12
Granny Smith	155		8	2	8	3	10	14	5	8	5	4	9	5	3	9	5	3	4	5	4	4	5	2	155	2	6	5	2	6	6	5	3	5	13	6	5	4	4	4	10	4	6	5	2	3	5
Malinda	155		8	2	5	3	10	14	5	8	2	3	10	5	3	9	5	3	4	5	4	4	5	2	155	2	6	5	2	2	8	7	3	5	44	4	6	6	4	3	7	4	7	5	3	4	9
McIntosh	155		8	2	8	3	10	14	2	4	5	2	13	5	3	9	5	3	4	5	4	4	5	2	155	2	6	5	2	2	8	7	3	5	15	7	5	6	4	4	5	4	7	5	5	2	14
Northern Spy	155		5	2	5	3	5	5	3	5	2	3	10	5	3	9	5	3	4	5	4	4	5	2	155	2	6	5	2	2	8	7	3	5	4	4	4	3	2	2	3	3	4	4	2	3	5
Northern Spy	155		9	2	6	5	8	9	6	4	5	4	9	4	4	8	4	9	2	4	4	4	5	2	155	2	6	5	2	2	8	7	3	5	7	7	5	6	4	3	7	4	7	5	4	8	4
Wagener	155		8	2	8	3	10	21	15	4	8	5	13	5	3	5	5	3	4	5	4	4	5	2	155	2	6	5	2	2	8	7	3	5	7	7	5	4	4	3	3	3	7	4	2	3	9
Worcester Pearmain	155		12	2	5	3	5	5	3	5	2	3	4	4	7	4	4	2	3	4	4	4	5	2	155	2	6	5	2	-	8	7	3	5	7	7	5	4	4	3	3	3	5	4	2	2	4
Worcester Pearmain	155		19	2	6	5	8	9	6	4	5	4	9	5	3	6	5	17	5	6	4	4	5	2	155	2	6	5	2	-	8	7	3	11	81	7	5	4	4	3	7	4	7	5	4	7	65
Yellow Transparent	155		9	2	8	3	10	8	23	17	2	2	6	9	4	4	4	2	3	4	3	3	5	2	155	2	6	5	2	2	8	7	3	5	10	6	5	4	4	4	4	3	7	5	3	2	18
UP_Golden Delicious	155		5	2	5	3	5	5	3	5	2	3	4	4	4	5	5	3	4	5	4	4	5	2	155	2	5	4	3	2	5	4	4	5	5	5	5	4	3	3	3	3	5	4	2	3	5
Esopus Spitzenburg	157		8	2	8	3	10	14	5	8	5	4	9	5	3	5	5	11	5	6	4	3	5	2	157	2	44	3	2	2	8	4	3	6	30	5	5	6	4	3	7	4	5	12	2	2	4
Montgomery	157		8	2	5	3	10	5	13	18	3	2	5	13	4	111	5	8	2	6	9	3	5	2	157	2	44	3	2	3	6	7	3	25	7	7	5	6	4	3	7	4	7	5	4	2	12
Rome Beauty	157		8	2	12	3	4	4	15	4	3	2	13	5	3	9	5	3	4	5	3	3	5	2	157	2	44	3	2	2	21	4	3	6	39	4	5	4	4	2	6	6	5	4	3	2	18
Russian Seedling	157		22	2	5	4	16	33	2	25	3	2	14	5	10	96	5	37	2	5	4	3	5	2	157	2	48	3	2	4	21	4	3	5	38	6	5	4	4	4	23	4	6	6	5	4	25
Beauty of Bath	157		8	2	8	3	10	8	52	19	13	12	90	38	6	86	-	2	2	8	9	18	-	2	157	2	6	27	2	2	8	4	3	33	82	9	5	5	8	3	29	3	11	4	2	2	18
Russian Seedling	161		9	2	8	3	36	4	2	4	3	2	102	5	3	5	5	42	2	5	5	3	10	2	161	2	6	3	2	4	21	4	3	5	93	5	5	4	4	4	8	4	6	6	4	4	77
Grimes Golden	195		4	2	4	3	4	4	2	4	2	3	4	4	3	4	4	2	3	4	3	3	4	2	195	2	4	3	2	2	4	4	3	4	4	4	4	3	2	2	3	3	4	4	2	2	4
Wagener	155		8	2	12	3	10	14	5	8	2	3	10	5	3	9	5	17	2	6	5	3	4	3	155	2	6	5	2	2	8	7	3	5	7	7	5	6	4	3	7	4	8	12	2	8	4
Duchess of Oldenburg	161		6	3	6	4	6	6	2	6	3	2	5	5	5	6	5	8	2	6	5	3	5	3	161	2	6	3	2	3	6	5	3	6	5	6	5	6	4	4	4	3	6	5	4	4	6
McIntosh	187		11	2	6	3	11	9	6	4	2	5	10	7	4	4	4	2	3	4	3	5	4	3	187	2	19	3	3	6	6	5	3	12	16	6	5	4	3	3	3	3	5	4	2	3	5
Montgomery	187		8	2	8	3	4	4	15	4	2	3	10	7	4	4	4	2	3	4	9	3	4	3	187	2	19	3	2	2	8	5	3	6	7	7	5	6	4	4	10	4	7	5	5	7	10
Ancestral sources with identical functional allele
Ben Davis	159		11	3	8	3	9	12	9	4	2	2	27	12	7	24	4	2	3	4	3	5	7	5	159	3	15	7	3	5	4	4	3	5	4	4	5	3	4	3	3	3	5	16	3	2	18
Granny Smith	159		8	2	8	3	10	13	5	12	2	3	16	4	4	4	4	2	3	4	3	5	7	5	159	3	15	7	3	5	4	4	3	5	4	4	6	3	3	2	6	6	8	12	2	3	12
UP_Delicious	159		11	3	8	3	9	12	9	4	3	5	14	4	4	12	7	9	2	9	4	7	7	5	159	3	9	8	2	2	8	7	3	5	7	7	5	6	4	3	7	4	5	9	3	3	12
Cox's Orange Pippin	159		5	2	5	3	5	5	3	5	2	3	4	4	7	4	4	2	3	4	3	5	7	5	159	3	9	8	2	2	5	4	4	5	29	7	5	6	4	3	7	4	7	5	3	2	18
Malinda	159		5	2	5	3	5	5	3	5	2	3	4	4	7	4	4	2	3	4	3	5	7	5	159	3	9	8	2	2	5	4	4	5	29	7	5	6	4	3	7	4	7	5	3	2	39
Winesap	159		10	3	10	3	9	11	8	10	2	5	12	4	4	11	4	2	3	4	3	5	7	5	159	3	11	7	3	5	-	4	2	8	9	4	5	4	4	4	8	5	5	11	5	9	5

## Sheet: Rf embedded 
Ancestral Source	Rf Allele	HB-03-17
Ambrunes	rf	2
Bertiolle	rf	2
Emperor Francis	rf	2
Empress Eugenie	rf	2
Napoleon	rf	2
Schmidt	rf	2
Napoleon	rf	4
Schneiders	rf	21
Cristobalina	rf	13
Emperor Francis	rf	3
Dzherlo	rf	14
MIM 17	rf	18
MIM 23	rf	18
Black Republican	Rf	9
Schmidt	Rf	23
Summit	Rf	23
Early Burlat	Rf	7
Blackheart	Rf	5
PMR-1	Rf	5
Ambrunes	Rf	8
Cristobalina	Rf	8
Bertiolle	Rf	8
MIM 17	rf	6
MIM 23	rf	6
PMR-1	Rf	6
Dzherlo	Rf	6
Early Burlat	Rf	6

## Sheet:  Rf extended
Ancestral Source	Functional Allele	Haploblock:	HB-03-8	HB-03-9	HB-03-10	HB-03-11	HB-03-12	HB-03-13	HB-03-14	HB-03-15	HB-03-16	HB-03-17	HB-03-18	HB-03-19	HB-03-20	HB-03-21	HB-03-22	HB-03-23	HB-03-24	HB-03-25	HB-03-26
		Genetic Position (cM):	3.99	1.71	1	0.35	3.1	1.99	0.35	0.14	0.6	11.99	1.64	1.69	2.94	2.43	1.59	0.09	6.13	1.95	1.752
Ancestral sources with different functional alleles
MIM 17	rf		2	2	3	4	5	17	2	5	4	6	2	9	2	2	6	15	14	3	2
MIM 23	rf		16	5	9	5	5	19	2	5	4	6	2	9	2	2	6	15	14	3	2
PMR-1	Rf		6	4	5	3	6	5	2	5	4	6	5	3	5	3	5	7	5	3	3
Dzherlo	Rf		13	4	3	3	6	5	2	5	4	6	5	3	5	7	7	11	3	3	3
Early Burlat	Rf		6	4	4	5	6	11	5	3	2	6	2	5	5	7	7	11	3	3	2
Ancestral sources with identical functional allele
Ambrunes	rf		8	4	3	2	8	7	2	2	2	2	4	5	5	5	2	8	6	6	3
Bertiolle	rf		10	5	2	2	2	10	2	2	2	2	2	2	2	2	2	2	2	2	2
Emperor Francis	rf		2	2	2	2	2	2	2	2	2	2	2	2	2	2	2	2	2	2	2
Empress Eugenie	rf		2	2	2	2	2	2	2	2	2	2	2	2	2	2	2	5	9	2	6
Napoleon	rf		4	3	3	4	4	2	2	2	2	2	2	3	3	3	4	4	3	4	4
Schmidt	rf		2	2	2	2	2	2	2	2	2	2	2	2	2	2	2	2	18	2	2
MIM 17	rf		2	2	2	3	8	18	2	3	2	18	5	2	5	5	5	3	15	4	3
MIM 23	rf		15	5	4	3	8	18	2	3	2	18	5	2	5	5	5	3	15	4	3
Schmidt	Rf		3	3	3	5	7	6	2	2	2	23	2	2	7	5	5	5	15	3	2
Summit	Rf		4	3	3	3	7	6	2	2	2	23	2	2	7	5	5	5	3	3	3
Blackheart	Rf		5	4	4	2	5	4	3	4	3	5	5	4	4	4	5	5	3	3	3
PMR-1	Rf		4	3	3	2	5	4	3	4	3	5	5	4	4	4	5	5	3	3	3
Ambrunes	Rf		9	3	6	2	5	8	2	5	4	8	2	5	5	5	2	5	7	7	5
Cristobalina	Rf		4	3	9	5	5	8	2	5	4	8	2	7	6	7	7	7	11	3	2
Bertiolle	Rf		3	4	7	5	4	9	4	6	5	8	2	3	5	2	6	11	8	3	2
